# Supplementary material for: An oxindole efflux inhibitor potentiates azoles and impairs virulence in the fungal pathogen Candida auris
Source: Nat Commun. 2020 Dec 22;11:6429. doi: 10.1038/s41467-020-20183-3 (PMC7755909; doi:10.1038/s41467-020-20183-3)
Supplement: Supplementary file 3 — Supplementary Data 1 [file 41467_2020_20183_MOESM3_ESM.xlsx]

## Sheet: Flow Cytometry Data
Supplementary Data 1: Raw flow cytometry data obtained for this study.
Strain	Condition	% Total Population P1			P1 Median Fluorescence Intensity (PE)			P1 rCV PE-A			Fold Change (Azoffluxin/Nile Red)			Average	Standard Deviation
		B1	B2	B3	B1	B2	B3	B1	B2	B3	B1	B2	B3
C. auris Ci6684 (I)	Untreated	0.994	0.968	0.9457	6059.2	18418	47493	0.4253	0.3502	0.3761
	Nile red	0.9911	0.9653	0.9233	14022.7	37871.6	86035	0.4339	0.3708	0.4016
	Nile Red + Azoffluxin	0.9861	0.9373	0.9024	255500	854662	1.31204e+06	0.5412	0.5101	0.3802	18.2205	22.5674	15.25	18.6793	3.68017
C. auris Ci6684 (I) cdr1Δ	Untreated	0.9949	0.9698	0.9516	6615.4	15318.5	24461	0.5006	0.4502	0.4328
	Nile red	0.9913	0.9631	0.9442	14360.4	44116.8	313774	0.6416	0.6312	0.8011
	Nile Red + Azoffluxin	0.9874	0.9356	0.9166	183244	446498	863112	0.6396	0.741	0.5749	12.7604	10.1208	2.75074	8.54398	5.18777
C. auris Ci6684 (I) cdr4-1Δ	Untreated	0.9929	0.9894	0.9926	9502.3	54064.1	9882	0.3971	0.3877	0.3714
	Nile red	0.9906	0.9847	0.9901	25452	50529.6	92275.4	0.4291	0.4031	0.3902
	Nile Red + Azoffluxin	0.9761	0.9713	0.9849	490435	1.07156e+06	921284	0.54	0.4488	0.4433	19.269	21.2065	9.98407	16.8199	5.99871
C. auris B11221 (III)	Untreated	0.9799	0.9875	0.9884	5977.1	30359.9	3037.6	0.4673	0.536	0.4928
	Nile red	0.9553	0.9875	0.9843	12790	26831.6	23930.8	0.7096	0.4902	0.5499
	Nile Red + Azoffluxin	0.9379	0.9793	0.9658	216347	309624	340174	0.6449	0.6591	0.6756	16.9153	11.5395	14.2149	14.2232	2.68792
C. auris B11222 (III)	Untreated	0.9788	0.9906	0.9789	5574	20372.1	2504.9	0.4982	0.4773	0.5188
	Nile red	0.9642	0.9838	0.9709	11161	20540.4	26487.1	0.5794	0.5169	0.5524
	Nile Red + Azoffluxin	0.951	0.9892	0.9532	225429	219771	370436	0.6647	0.629	0.6752	20.1979	10.6995	13.9855	14.961	4.82379
C. auris B12037 (III)	Untreated	0.9432	0.9799	0.9677	1958.9	29844.4	4073.4	0.8201	0.671	0.5548
	Nile red	0.8213	0.9257	0.9393	19548.9	28446.4	27876.4	0.7612	0.8323	0.5981
	Nile Red + Azoffluxin	0.9393	0.9323	0.9199	409512	496112	487383	0.4981	0.6122	0.6393	20.9481	17.4402	17.4837	18.624	2.01283
C. albicans CaCi-17	Untreated	0.8826	0.8798	0.8464	6804	7857.1	15327.3	0.4364	0.465	0.4099
	Nile red	0.8966	0.887	0.8284	15048.5	15073.8	44541	0.4095	0.4383	0.4289
	Nile Red + Azofffluxin	0.8796	0.8524	0.7972	89132.1	97343.4	241179	0.4794	0.5455	0.4673	5.92299	6.45779	5.41476	5.93185	0.521568
C. albicans CaCi-17 cdr1Δ /cdr1Δ	Untreated	0.8579	0.8839	0.8622	21160	26655.6	31146.5	0.3641	0.3638	0.365
	Nile red	0.8733	0.8677	0.8413	70314.4	78023.1	168167	0.3887	0.3922	0.4056
	Nile Red + Azoffluxin	0.8633	0.8524	0.8122	503546	409178	1.26668e+06	0.424	0.4293	0.3989	7.16135	5.24432	7.53229	6.64599	1.22796
