# Supplementary material for: An oxindole efflux inhibitor potentiates azoles and impairs virulence in the fungal pathogen Candida auris
Source: Nat Commun. 2020 Dec 22;11:6429. doi: 10.1038/s41467-020-20183-3 (PMC7755909; doi:10.1038/s41467-020-20183-3)
Supplement: Supplementary file 5 — Source Data [file 41467_2020_20183_MOESM5_ESM.xlsx]

## Sheet: Figure 1a
Figure 1a: Growth of C. auris in CMD fluconazole (FLC) Screen
	Compound	Growth (OD600) in CMD	Growth (OD600) in CMD + FLC
	CMLD000779	1.03464	0.995745
	CMLD001068	0.981878	0.925236
	CMLD004814	0.923792	0.935583
	CMLD004884	0.974572	0.949473
	2267	1.00298	0.954934
	CMLD001352	0.899439	0.580644
	CMLD005729	0.988372	0.810564
	CMLD003568	1.00596	0.993637
	CMLD004210	0.955901	0.984345
	CMLD004190	1.02292	0.914028
	CMLD001124	0.929294	0.941235
	2192	0.851093	0.802325
	CMLD004800	0.929384	0.930793
	2870	0.962847	0.944013
	2036	0.966545	0.804432
	CMLD001350	0.976286	0.991721
	CMLD003459	0.916215	0.735361
	CMLD003548	0.942372	0.885575
	CMLD004207	0.89538	0.874462
	CMLD004177	0.953376	0.931942
	CMLD001138	0.994957	0.968729
	2180	0.9688	0.894772
	CMLD004799	0.996309	1.00772
	2233	0.984764	0.928302
	2216	0.975745	0.908184
	CMLD000530	0.920274	0.854823
	CMLD003438	0.951392	0.937978
	CMLD003563	0.934886	0.97783
	CMLD004227	0.946611	0.942001
	CMLD004162	0.975654	0.903585
	CMLD001773	1.00425	0.869002
	CMLD001087	0.860834	0.850416
	CMLD004806	0.978721	0.910579
	2893	0.975474	0.942576
	2094	0.957705	0.802995
	CMLD000614	0.897184	0.840549
	CMLD003411	0.963929	0.984536
	CMLD003530	0.995949	0.944396
	CMLD004257	1.03564	0.928398
	CMLD004140	0.942101	0.900807
	CMLD001772	1.04096	1.03244
	CMLD004850	0.996219	0.992967
	CMLD004841	0.939756	0.929835
	2221	0.986658	0.989518
	CMLD001368	0.940388	0.90349
	CMLD005085	0.978721	0.950144
	CMLD003404	0.974211	0.955126
	CMLD003573	0.954368	0.979363
	CMLD004236	0.979262	0.954838
	CMLD004144	0.937592	0.940756
	CMLD001815	0.946972	0.865936
	CMLD004883	0.972498	0.959437
	2730	0.995588	0.952443
	2896	0.928121	0.88912
	CMLD001372	0.894297	0.909812
	CMLD005051	0.989635	0.989422
	CMLD003424	0.941741	0.898221
	CMLD003390	0.969882	0.976776
	CMLD004220	0.98756	0.984249
	CMLD004136	0.951933	1.03675
	CMLD001265	0.804823	0.74312
	CMLD004839	0.986839	1.04384
	CMLD004795	0.906925	0.903873
	2874	0.973309	1.04403
	2593	0.956082	0.9557
	CMLD005091	0.985666	0.9443
	CMLD003557	0.940297	0.920159
	CMLD004181	0.964019	0.91968
	CMLD004209	0.963839	0.926961
	CMLD004155	0.973309	0.930697
	CMLD001253	0.889066	0.798972
	CMLD004887	0.979984	0.977351
	CMLD004886	1.05016	0.991338
	2266	1.02905	1.04863
	2122	1.01417	1.00226
	CMLD004997	1.00948	0.98741
	CMLD003564	0.997482	1.00216
	CMLD004160	1.03437	1.03589
	CMLD004192	0.988462	1.04336
	CMLD004176	0.996309	0.98444
	CMLD004161	0.935664	1.04612
	CMLD004117	0.947781	1.04041
	CMLD004492	0.939515	0.952916
	2399	0.932188	1.01156
	CMLD002424	0.961401	0.994549
	CMLD003053	0.928337	0.914875
	CMLD003029	0.936885	1.02414
	CMLD003288	1.01184	1.06693
	CMLD003274	0.970325	0.997297
	CMLD003237	0.955202	1.08447
	CMLD004142	0.946466	0.89892
	CMLD004166	0.994748	1.0812
	CMLD004490	0.968728	1.09419
	2423	0.975679	1.07148
	2438	0.953323	1.12558
	CMLD003074	1.02302	1.01611
	CMLD003264	1.01513	0.985039
	CMLD003199	0.94083	1.11205
	CMLD003156	0.996814	1.06651
	CMLD003092	0.991178	0.941821
	CMLD004175	1.01992	1.10656
	CMLD004135	1.0218	1.12737
	2462	1.02715	1.09958
	CMLD001526	0.969668	1.01484
	CMLD001533	0.982536	0.869966
	CMLD003052	0.996908	0.96306
	CMLD003012	0.97427	1.05415
	CMLD003178	0.988172	1.11586
	CMLD003220	0.97784	0.802022
	CMLD003232	1.00987	1.01051
	CMLD004141	1.00489	1.10201
	CMLD004126	1.05515	1.1446
	2345	0.992399	1.08627
	CMLD001494	0.998317	1.11702
	2352	0.970513	1.03798
	CMLD003066	0.951914	1.00934
	CMLD003295	0.916408	1.00723
	CMLD003225	1.00048	1.01505
	CMLD003299	0.910678	1.06936
	CMLD003283	1.00649	1.10952
	CMLD004157	1.03063	1.08595
	CMLD004171	1.0389	1.0905
	2469	1.00508	1.03016
	2427	0.977746	1.1111
	2306	1.0016	1.03999
	CMLD003043	1.0187	0.997508
	CMLD003281	0.948251	0.997191
	CMLD003204	1.05158	1.07697
	CMLD003050	0.956705	1.02963
	CMLD003080	0.993339	1.20409
	CMLD004184	1.00499	1.0813
	CMLD004202	1.03392	1.14925
	2440	1.0172	1.09028
	CMLD001911	1.01109	1.09018
	CMLD003065	1.00874	1.02984
	CMLD003034	0.975116	0.904414
	CMLD003124	0.95492	0.72182
	CMLD003086	1.02875	1.03734
	CMLD001860	0.984509	1.16394
	CMLD003088	1.01992	1.19384
	CMLD004196	1.0636	1.09504
	CMLD004205	1.01588	1.14904
	2456	1.01795	1.08796
	2475	0.965722	1.14682
	CMLD003020	1.0095	1.11078
	CMLD003033	0.981597	1.0403
	CMLD003096	0.981691	0.927344
	CMLD003075	0.989299	1.05763
	CMLD001899	0.991084	1.18549
	CMLD003228	1.042	1.09715
	CMLD004121	1.07684	1.21022
	CMLD004484	1.00311	1.13614
	2437	1.06961	1.19014
	2436	1.04979	1.11818
	CMLD003023	1.03861	1.11417
	2015	1.0481	1.13636
	CMLD003155	1.00104	1.03428
	CMLD003166	1.06275	1.16858
	CMLD003094	1.01532	1.09441
	CMLD003296	1.02058	1.25249
	CMLD003205	0.762083	1.04991
	CMLD003146	0.676256	0.951552
	2636	0.84753	0.916625
	2630	0.8999	1.02736
	2681	0.923852	1.02795
	CMLD004788	0.901896	0.828899
	CMLD004722	0.840401	0.815115
	CMLD004624	0.976318	1.10493
	CMLD005886	0.914062	0.903309
	CMLD005956	0.932976	1.04979
	CMLD003497	1.05787	1.12654
	CMLD003127	1.03724	1.18845
	2640	1.0035	0.829951
	2671	1.04276	0.901557
	2629	1.06585	1.10352
	CMLD004712	1.02707	0.826213
	CMLD004699	1.02261	0.679847
	CMLD005257	1.00683	1.19417
	CMLD005849	1.02061	0.656251
	CMLD005713	1.02926	0.789884
	CMLD003467	0.934022	1.01171
	CMLD003489	1.04903	1.13144
	2624	1.01082	1.20667
	2675	1.03259	1.17688
	2685	1.00892	1.17828
	CMLD004701	1.05682	1.27781
	CMLD004735	0.972706	1.04991
	CMLD005259	1.08286	1.26554
	CMLD005809	0.969474	1.13869
	CMLD005965	1.07773	1.18751
	CMLD003460	1.05483	1.05189
	CMLD004344	1.04104	1.14406
	2628	1.01804	1.21309
	2634	1.0457	1.15924
	2621	1.00008	1.09885
	CMLD004716	1.0265	1.06685
	CMLD004647	0.966338	1.00704
	CMLD005209	1.01519	0.963584
	CMLD006092	1.02042	1.086
	CMLD005845	1.01966	1.10843
	CMLD003463	1.07022	1.18097
	CMLD004306	1.01291	1.24592
	2709	0.999794	1.12619
	2641	1.02641	1.2993
	CMLD004723	1.05397	1.15434
	CMLD004738	1.07488	1.14184
	CMLD004612	1.01396	1.13974
	CMLD005187	1.08324	1.27489
	CMLD005986	0.904748	0.551938
	CMLD005791	1.01852	1.10282
	CMLD003183	1.05055	1.14628
	CMLD004309	1.07422	1.21274
	2691	1.04884	1.14324
	2702	1.06576	1.20258
	CMLD004713	1.05312	1.07327
	CMLD004739	1.02318	1.18962
	CMLD004656	0.995612	1.1068
	CMLD006145	1.07574	1.15224
	CMLD005860	1.05853	1.12654
	CMLD005576	1.06386	1.15971
	CMLD003135	1.05445	1.20539
	CMLD004312	1.06766	1.23821
	2665	1.03021	1.2319
	2676	1.06138	1.04944
	CMLD004729	1.09303	1.25047
	CMLD004787	1.05055	1.07257
	CMLD004595	1.0074	1.13109
	CMLD006085	1.03591	1.14149
	CMLD006023	1.03049	1.14826
	CMLD006016	1.05093	1.1923
	CMLD003144	1.10843	1.18926
	CMLD005311	1.08667	1.21321
	2699	1.04475	1.28014
	2686	1.05597	1.12186
	CMLD004740	1.06386	1.18833
	CMLD004778	1.06319	1.15539
	CMLD004608	1.01643	1.16485
	CMLD005840	1.06091	1.26029
	CMLD005946	1.04019	1.2882
	CMLD006024	1.08562	1.22758
	CMLD006082	0.880181	0.787599
	CMLD006081	0.845737	0.88728
	CMLD006339	0.862491	0.821391
	CMLD006344	0.773855	0.814082
	CMLD005762	0.865112	0.827217
	CMLD006494	0.774417	0.930077
	CMLD006585	0.826176	1.00995
	CMLD006692	0.818594	0.873297
	CMLD006889	0.825708	0.877958
	CMLD006479	1.00513	1.04258
	CMLD006101	1.007	0.747769
	CMLD005788	0.988659	1.05974
	CMLD006379	0.978176	0.921602
	CMLD006314	0.970502	0.911115
	CMLD005571	0.972561	0.953487
	CMLD006495	0.964231	0.973085
	CMLD006416	0.986039	1.05094
	CMLD006867	0.979019	0.7519
	CMLD006691	0.979019	0.901475
	CMLD006483	0.999236	1.09565
	CMLD006136	1.03012	1.11768
	CMLD006094	1.02956	1.0823
	CMLD006381	0.990999	0.907513
	CMLD006285	0.97696	1.0394
	CMLD005833	0.994275	0.804548
	CMLD006513	0.984447	1.06609
	CMLD006419	0.992871	0.968106
	CMLD006841	0.999516	1.05041
	CMLD006686	0.964043	0.850204
	CMLD006451	1.0305	0.991623
	CMLD006010	0.997551	0.911433
	CMLD006093	0.991561	1.06832
	CMLD006353	0.966009	0.922555
	CMLD006310	0.973403	1.05338
	CMLD006464	0.961329	0.97711
	CMLD006577	1.05296	1.07097
	CMLD006421	0.975088	0.945225
	CMLD006834	0.997457	1.03696
	CMLD006232	0.982295	0.776264
	CMLD006453	1.06906	1.07796
	CMLD005754	1.03536	1.06228
	CMLD006027	1.01711	1.04713
	CMLD006348	0.962639	0.909102
	CMLD006124	0.989221	0.953911
	CMLD006465	0.976117	0.891835
	CMLD006578	1.00382	1.05243
	CMLD006850	0.967974	0.912704
	CMLD006685	0.989221	1.01853
	CMLD005797	0.939428	0.934949
	CMLD006454	1.02984	1.10772
	CMLD006237	1.06896	1.08368
	CMLD005868	1.00794	1.02849
	CMLD006383	1.01562	1.01397
	CMLD006054	0.991561	1.00126
	CMLD006471	1.01973	1.00645
	CMLD006580	1.03508	1.10666
	CMLD006878	0.967132	0.781455
	CMLD006810	1.04192	1.03113
	CMLD006789	1.01739	1.07859
	CMLD005936	1.02404	1.10507
	CMLD006240	1.04388	1.00772
	CMLD006336	1.04519	1.04713
	CMLD006338	0.975275	1.04692
	CMLD006122	0.989314	0.981241
	CMLD006477	1.0319	1.06154
	CMLD006581	1.07065	1.03897
	CMLD006848	1.01983	1.052
	CMLD006846	1.03274	1.0448
	CMLD006787	1.04341	1.10825
	BU0001068	1.07215	1.13463
	CMLD006149	1.05343	1.12372
	CMLD006349	0.996989	1.0394
	CMLD006363	1.03153	1.1216
	CMLD006216	0.94027	1.05465
	CMLD006488	1.01037	1.07774
	CMLD006584	1.029	1.07743
	CMLD006687	0.986694	1.08813
	CMLD006683	1.00616	1.08283
	CMLD006793	1.00541	1.13421
	CMLD005752	1.04828	1.15931
	CMLD006592	1.02041	0.924493
	CMLD006754	0.888402	0.95064
	CMLD006765	0.854738	0.851039
	CMLD006709	0.857859	0.950538
	CMLD006706	0.913934	0.822959
	CMLD007228	0.810011	0.851751
	CMLD007186	0.829585	0.911776
	CMLD007591	0.847835	0.940263
	CMLD007509	0.81351	0.845036
	CMLD007518	0.824573	0.899161
	CMLD006591	1.04528	1.0773
	CMLD006974	1.0223	1.07802
	CMLD006776	0.987313	1.11271
	CMLD006780	1.01398	1.11617
	CMLD006727	0.999417	1.05757
	CMLD007266	1.04793	1.07741
	CMLD007446	0.971616	0.989606
	CMLD007592	0.886889	0.992251
	CMLD007510	0.966793	0.962136
	CMLD007519	1.03743	1.02094
	CMLD006858	1.06211	1.05747
	CMLD006735	1.0484	1.11413
	CMLD006697	0.904099	1.07598
	CMLD006781	0.997337	1.07049
	CMLD006788	0.97502	1.02613
	CMLD007241	1.01171	1.00344
	CMLD007462	0.989677	1.05675
	CMLD007593	0.996864	0.880034
	CMLD007511	0.994405	0.930801
	CMLD007520	1.02495	1.03539
	CMLD005530	1.07762	1.05217
	CMLD006985	0.995729	1.05919
	CMLD006700	0.972372	0.95532
	CMLD006733	1.00793	1.01596
	CMLD006699	0.99327	0.951149
	CMLD007201	1.04046	0.997745
	CMLD007463	0.983247	1.00995
	CMLD007495	1.04093	0.935685
	CMLD007512	1.00471	1.02257
	CMLD007521	1.01663	1.06052
	CMLD006924	1.06731	1.10854
	CMLD006760	0.990528	1.01463
	CMLD006714	0.95885	1.0656
	CMLD006779	0.95242	1.08127
	CMLD006702	1.00462	1.04037
	CMLD007188	1.01417	1.08443
	CMLD007584	1.0049	0.861212
	CMLD007497	1.06419	1.08646
	CMLD007513	0.931617	1.01016
	CMLD007522	1.05767	1.0828
	CMLD006896	1.0501	1.14221
	CMLD006736	1.03346	1.05502
	CMLD006737	1.0241	1.07852
	CMLD006707	1.01228	1.14883
	CMLD007212	1.03318	0.96234
	CMLD007172	1.06684	1.05319
	CMLD007586	1.01587	0.961323
	CMLD007498	1.04301	1.10396
	CMLD007515	1.0205	1.03752
	CMLD007523	1.05095	1.10345
	CMLD006969	1.00906	1.13713
	CMLD006984	1.06495	1.04393
	CMLD006770	0.964713	1.22157
	CMLD006791	0.992514	1.04159
	CMLD007257	1.03932	1.04495
	CMLD007276	1.03582	1.05563
	CMLD007589	1.03592	1.06408
	CMLD007500	1.03497	1.08188
	CMLD007516	0.990244	1.07568
	CMLD007524	1.07327	1.10813
	CMLD006929	1.12575	1.18057
	CMLD006762	1.045	0.854091
	CMLD006771	1.04622	1.04139
	CMLD006774	1.02372	1.08107
	CMLD007238	1.04093	1.06621
	CMLD007182	1.0276	1.06153
	CMLD007590	1.02448	1.02053
	CMLD007504	1.02448	1.09796
	CMLD007517	1.01644	1.15045
	CMLD007525	1.07932	1.06723
	CMLD007526	0.938622	0.836037
	CMLD007534	0.935484	0.953261
	CMLD007565	0.935946	0.923498
	CMLD007791	0.945911	0.984528
	CMLD007724	1.01558	0.943591
	CMLD007197	0.940467	0.77071
	CMLD007208	0.896913	1.02461
	CMLD007426	0.933362	0.933921
	CMLD007965	0.906325	1.00118
	BU-0001022	0.888793	0.946384
	CMLD007527	0.953755	0.795423
	CMLD007535	0.954954	0.972709
	CMLD007566	0.948034	0.827334
	CMLD007655	0.996386	0.872354
	CMLD007725	0.966858	0.851295
	CMLD007229	1.01945	0.826904
	CMLD007246	0.958922	0.817342
	CMLD007427	0.963905	0.829268
	BU-0001009	0.942128	0.86666
	BU-0001037	0.918598	0.902869
	CMLD007528	0.930132	0.829913
	CMLD007537	1.0141	0.878264
	CMLD007762	0.945266	0.722789
	CMLD007692	0.9998	0.842806
	CMLD007733	0.98439	0.868916
	CMLD007275	0.981437	0.853873
	CMLD007179	1.00137	0.851617
	CMLD007428	0.952648	0.667455
	BU-0001042	0.881596	0.788761
	CMLD003982	0.939452	0.843344
	CMLD007529	0.954216	0.972386
	CMLD007539	0.994171	0.859461
	CMLD007763	1.00432	0.643494
	CMLD007705	0.953386	0.454819
	CMLD007734	0.972487	0.758569
	CMLD007281	0.945081	0.856989
	CMLD007181	0.99574	0.86537
	CMLD007430	0.986051	0.863114
	BU-0001016	0.980791	0.762437
	CMLD007975	0.955508	0.842592
	CMLD007530	0.931147	0.902654
	CMLD007549	1.00847	0.980875
	CMLD007768	1.00644	0.754271
	CMLD007709	0.975993	0.856882
	CMLD007735	0.996663	0.735898
	CMLD007285	0.989742	0.673364
	CMLD007193	0.967781	0.60245
	CMLD007431	0.995648	0.785753
	BU-0001057	0.952002	0.774793
	CMLD007981	0.941944	0.772214
	CMLD007531	0.963167	0.922531
	CMLD007556	0.996109	0.917481
	CMLD007778	0.983467	0.876545
	CMLD007710	0.957446	0.797572
	CMLD007739	1.00082	0.85989
	CMLD007255	0.941944	0.796927
	CMLD007421	0.980238	0.646825
	CMLD007437	1.03145	0.757602
	CMLD007986	0.948403	0.746213
	BU-0001035	0.954401	0.834748
	CMLD007532	0.959845	0.896852
	CMLD007557	0.9783	0.975932
	CMLD007788	0.985128	0.834963
	CMLD007711	0.963536	0.842914
	CMLD007743	0.988081	0.631675
	CMLD007195	0.971287	0.699688
	CMLD007424	1.0058	0.765445
	CMLD007915	0.981345	0.779306
	BU-0001000	0.965566	0.60288
	CMLD007924	0.97627	0.714623
	CMLD007533	0.943974	0.723112
	CMLD007564	0.924965	0.714731
	CMLD007790	0.979684	0.893951
	CMLD007717	0.96086	0.841517
	CMLD007744	0.965474	0.791555
	CMLD007170	0.969718	0.870742
	CMLD007425	0.949418	0.785968
	CMLD007916	0.99657	0.945203
	BU-0001081	0.983467	0.714409
	CMLD007964	0.985867	0.788116
	CMLD007950	0.974476	0.925285
	CMLD007971	0.950791	0.988148
	CMLD007977	0.891984	0.933582
	CMLD005996	0.847426	1.00962
	CMLD007900	0.889353	0.849243
	CMLD006538	0.790344	0.928896
	CMLD006556	0.835447	1.02104
	CMLD006651	0.945709	1.06419
	CMLD006487	0.867754	1.03744
	CMLD006597	0.888354	1.12032
	CMLD007939	1.01332	0.887996
	CMLD007973	0.954058	0.935534
	CMLD007978	0.936361	0.835675
	CMLD007822	0.955056	1.0309
	CMLD007909	1.00098	0.8551
	CMLD006539	0.950428	0.834699
	CMLD006565	0.919936	0.91074
	CMLD006654	0.878644	0.926749
	CMLD006491	0.950972	0.860469
	CMLD006598	1.01704	0.801705
	CMLD007962	0.989723	0.877161
	CMLD007974	1.00379	0.901955
	CMLD007982	0.954874	0.943246
	CMLD007826	0.993988	0.979851
	CMLD007911	1.01132	0.770761
	CMLD006541	0.874651	1.10167
	CMLD006566	0.922295	0.948419
	CMLD006656	0.908773	1.0718
	CMLD006498	0.925653	0.956228
	CMLD006601	0.945981	0.877356
	CMLD007984	0.959049	0.928311
	CMLD007992	0.957325	0.907421
	CMLD007983	0.928557	0.879113
	CMLD007830	0.936724	1.04799
	CMLD006499	0.955873	0.89805
	CMLD006543	0.924836	0.922942
	CMLD006567	0.977653	1.02222
	CMLD006660	0.942079	0.882822
	CMLD006573	0.88899	0.926749
	CMLD006603	0.923566	0.750262
	CMLD007996	0.995077	0.926065
	CMLD007994	1.00288	0.961304
	CMLD007997	0.971119	0.909471
	CMLD007835	0.994714	1.02583
	CMLD006526	0.939084	0.926163
	CMLD006546	0.921297	1.04389
	CMLD006568	0.960864	0.859883
	CMLD006661	0.942532	0.967747
	CMLD006576	0.890351	0.917085
	CMLD006607	0.931098	0.854221
	CMLD007963	1.03192	0.921478
	CMLD007993	0.952696	1.03129
	BU-0001006	1.00451	0.920892
	CMLD007838	1.0027	0.995762
	CMLD006528	1.0155	0.886141
	CMLD006550	0.979468	1.01411
	CMLD006569	0.994079	0.99215
	CMLD006420	0.963314	0.927822
	CMLD006582	0.993897	1.0394
	CMLD006608	0.937813	0.766173
	CMLD007928	0.999705	1.04105
	CMLD007987	0.932822	0.969308
	CMLD007954	0.991265	0.931727
	CMLD007852	0.995712	1.0351
	CMLD006531	0.97856	1.03217
	CMLD006552	0.990176	1.03451
	CMLD006572	0.983824	1.01128
	CMLD006484	1.00379	0.830208
	CMLD006587	0.972298	0.982389
	CMLD006610	1.00107	0.774666
	CMLD007966	1.06278	0.880382
	CMLD007953	0.943712	0.743039
	CMLD007919	1.04426	0.910447
	CMLD007885	1.02003	0.913961
	CMLD006534	0.999796	0.883213
	CMLD006555	0.965855	0.879894
	CMLD006647	0.957506	1.0311
	CMLD006486	0.974023	0.856174
	CMLD006595	0.974295	0.814395
	CMLD006611	0.995803	0.604622
	CMLD006612	0.935308	0.60646
	CMLD006443	0.940243	1.01279
	CMLD006223	0.927358	1.04759
	CMLD008209	1.01993	1.05762
	CMLD008217	0.889525	1.10399
	CMLD008226	0.761954	0.911673
	CMLD008237	0.947554	1.06764
	CMLD008247	0.977893	1.01422
	CMLD008258	0.932658	1.11842
	CMLD008290	1.01545	1.13163
	CMLD006613	1.05365	1.22614
	CMLD006444	1.04972	1.18924
	CMLD006260	1.01956	1.1573
	CMLD008210	0.927449	1.09617
	CMLD008218	0.987762	0.89427
	CMLD008227	0.957789	1.14188
	CMLD008238	0.995438	1.11037
	CMLD008248	0.968206	1.21777
	CMLD008259	0.953768	1.18175
	CMLD008299	0.981457	0.97776
	CMLD006392	1.05886	1.15686
	CMLD006449	1.00366	1.22515
	CMLD006249	1.0383	1.07513
	CMLD008211	1.02541	1.19651
	CMLD008219	0.96382	1.11908
	CMLD008228	0.994799	1.09022
	CMLD008239	0.97241	1.10244
	CMLD008249	0.983193	1.0151
	CMLD008260	1.00494	0.923238
	CMLD007187	1.0213	1.17492
	CMLD006406	1.05173	1.15994
	CMLD006450	1.05246	1.14948
	CMLD006184	1.01956	1.20884
	CMLD008212	1.04296	1.11401
	CMLD008221	0.900948	0.840739
	CMLD008229	0.981822	1.10883
	CMLD008240	1.00092	0.986241
	CMLD008250	1.00677	0.958705
	CMLD008261	0.954864	1.0162
	CMLD007194	1.00613	0.984479
	CMLD006057	1.06681	1.20631
	CMLD006461	1.05429	1.2312
	CMLD008205	1.00439	1.17117
	CMLD008213	1.05328	1.15465
	CMLD008222	1.03976	0.95529
	CMLD008230	0.95788	1.00673
	CMLD008241	0.991875	1.11698
	CMLD008253	1.0202	1.0162
	CMLD008265	0.969577	1.09022
	CMLD007358	0.955869	0.88656
	CMLD006415	1.07768	1.22768
	CMLD006469	1.02322	1.14485
	CMLD008206	1.0414	1.12535
	CMLD008214	1.02623	1.10344
	CMLD008223	1.01682	1.07689
	CMLD008231	0.938964	1.1866
	CMLD008242	1.00083	0.908148
	CMLD008254	0.972958	1.178
	CMLD008267	1.02276	0.906165
	CMLD007001	1.0383	1.07964
	CMLD006438	1.0733	1.17955
	CMLD006502	1.05356	1.27625
	CMLD008207	1.00531	1.16864
	CMLD008215	1.0298	0.836223
	CMLD008224	1.01381	1.0672
	CMLD008235	1.01472	1.19508
	CMLD008243	1.01518	1.03845
	CMLD008255	1.02952	1.22272
	CMLD008268	1.0383	1.0238
	CMLD007017	1.0436	1.064
	CMLD006441	1.06306	1.0629
	CMLD006032	1.03903	0.884687
	CMLD008208	1.04862	1.0792
	CMLD008216	1.06562	0.762976
	CMLD008225	1.03775	1.03768
	CMLD008236	1.0192	1.03933
	CMLD008246	0.998637	1.1747
	CMLD008256	1.02029	1.25268
	CMLD008270	1.05429	1.1921
	CMLD007018	1.10565	1.12139
	CMLD007019	0.989644	0.932521
	CMLD007070	0.980787	1.0541
	CMLD003997	0.95925	1.0925
	CMLD007292	0.994492	1.15838
	CMLD003778	0.973981	0.965729
	CMLD003808	0.953936	1.17752
	CMLD003888	0.950487	1.10051
	CMLD008013	0.966429	1.13534
	CMLD008068	0.947876	1.05518
	CMLD008705	1.03989	1.21744
	CMLD007022	1.01827	1.15178
	CMLD007074	1.02451	1.168
	CMLD003998	1.04269	1.058
	CMLD007432	0.982558	1.20749
	CMLD003780	1.06926	1.19256
	CMLD003839	1.02563	0.956534
	CMLD003889	1.01174	1.22425
	CMLD008016	1.02488	1.08525
	CMLD008684	1.01006	1.14853
	CMLD008707	1.00363	1.28775
	CMLD007037	1.05742	1.20673
	CMLD007075	1.03439	1.15145
	CMLD004000	0.998034	1.06286
	CMLD007438	0.986847	1.26568
	CMLD003783	1.01752	1.10635
	CMLD003853	0.989923	0.528295
	CMLD007917	1.03057	1.0964
	CMLD008018	1.02507	1.11089
	CMLD008692	0.976405	1.20565
	CMLD008881	1.02246	1.24318
	CMLD007048	1.0881	1.11803
	CMLD007079	0.923077	0.99872
	CMLD006899	1.0164	1.04512
	CMLD007441	1.01034	1.14864
	CMLD003793	1.02722	1.14431
	CMLD003865	0.997661	1.17677
	CMLD008000	1.033	1.13728
	CMLD008024	0.99561	1.12301
	CMLD008693	0.972396	1.12777
	CMLD008893	1.01827	1.09088
	CMLD007052	1.04568	1.10505
	CMLD006590	0.968201	1.1719
	CMLD006665	1.01342	1.09705
	CMLD003734	0.973794	1.15383
	CMLD003795	1.01575	1.06578
	CMLD003867	0.982372	1.0144
	CMLD008002	1.04894	1.16941
	CMLD008036	1.01724	1.09488
	CMLD008694	1.0151	1.07693
	CMLD008903	0.992441	1.24102
	CMLD007059	1.04232	1.16227
	CMLD007493	1.00204	1.14713
	CMLD006340	1.02395	1.13447
	CMLD003737	1.00866	1.11922
	CMLD003798	1.02265	1.17341
	CMLD003868	1.02255	1.11652
	CMLD008003	1.03039	1.16324
	CMLD008042	1.04745	1.28418
	CMLD008696	1.01948	1.14248
	CMLD008907	1.01603	1.24935
	CMLD007061	1.04605	1.17915
	CMLD003995	1.02591	1.20922
	CMLD007191	1.0563	1.20273
	CMLD003746	0.993466	1.04675
	CMLD003802	0.988898	1.05151
	CMLD003869	1.05686	1.24902
	CMLD008004	1.01882	1.11024
	CMLD008064	1.02498	1.19494
	CMLD008697	0.985169	1.20359
	CMLD008908	1.04735	1.24275
	CMLD007068	1.09453	1.21873
	CMLD003996	1.03775	1.18737
	CMLD007192	1.08306	1.19883
	CMLD003777	1.02787	1.24329
	CMLD003804	1.06637	1.19505
	CMLD003872	1.03952	1.23334
	CMLD008008	1.05118	1.19213
	CMLD008065	1.05677	1.29813
	CMLD008703	1.04306	1.18726
	CMLD008913	1.09388	1.23063
	CMLD008914	0.97833	0.924787
	CMLD005525	0.997872	0.960123
	CMLD007949	0.959756	0.860669
	CMLD008740	0.982393	0.995152
	CMLD008760	1.01828	0.976716
	CMLD008396	0.924349	0.97057
	CMLD008919	0.960627	1.0057
	CMLD008845	0.956661	0.924274
	CMLD008854	0.968076	1.01041
	CMLD008862	1.00261	1.04759
	CMLD006053	1.0534	1.06777
	CMLD005978	0.97417	0.971082
	CMLD008728	1.01083	1.11233
	CMLD008745	1.00029	1.04944
	CMLD008612	0.978234	0.999146
	CMLD008397	1.08281	0.881973
	CMLD008920	1.06888	0.975179
	CMLD008846	0.983167	0.933595
	CMLD008855	1.07962	1.01277
	CMLD008863	1.03899	1.03213
	CMLD005543	1.03173	1.10669
	CMLD006033	1.04063	0.947627
	CMLD008729	1.0179	0.969136
	CMLD008747	1.03608	1.01205
	CMLD008617	1.00851	0.935951
	CMLD008398	1.10235	0.975691
	CMLD008924	1.02738	1.0691
	CMLD008847	1.05021	0.961352
	CMLD008856	1.05669	0.958996
	CMLD008864	1.07004	0.969546
	CMLD005537	1.02931	0.983988
	CMLD006241	1.03463	1.01461
	CMLD008731	0.916707	0.894879
	CMLD008748	1.03637	0.875418
	CMLD008638	0.937119	0.914954
	CMLD008399	1.12305	1.09502
	CMLD008922	1.02196	0.855753
	CMLD008848	1.04644	0.980813
	CMLD008857	1.00697	0.970468
	CMLD008665	1.01325	1.03981
	CMLD006130	1.03705	1.00662
	CMLD007938	1.02138	0.978867
	CMLD008732	1.00755	0.827074
	CMLD008749	1.02389	0.985729
	CMLD008642	0.99168	0.877672
	CMLD008400	1.04711	0.8831
	CMLD008923	1.03434	1.03827
	CMLD008849	1.02012	1.07842
	CMLD008858	1.03512	1.00396
	CMLD008666	1.05127	0.944657
	CMLD005984	1.01432	1.00447
	CMLD007942	1.00638	0.943223
	CMLD008733	1.01258	0.884432
	CMLD008750	1.11299	0.87634
	CMLD008647	0.936055	0.997098
	CMLD008401	1.11386	1.03745
	CMLD008841	0.998742	0.996893
	CMLD008850	0.976299	0.9803
	CMLD008859	1.03192	1.04462
	CMLD008668	1.03067	1.02895
	CMLD005555	1.06665	0.99044
	CMLD007976	1.00745	0.884944
	CMLD008737	1.00174	1.00038
	CMLD008752	1.03512	0.998634
	CMLD008656	0.9822	1.04503
	CMLD008917	1.04624	0.914647
	CMLD008842	0.931411	0.949266
	CMLD008851	1.06482	0.935848
	CMLD008860	1.0297	1.01441
	CMLD008669	1.03076	0.969648
	CMLD005974	1.0713	1.10311
	CMLD007945	1.04266	1.02875
	CMLD008738	1.04537	1.14469
	CMLD008756	1.03105	1.02854
	CMLD008395	1.05001	1.0689
	CMLD008918	0.998259	1.0522
	CMLD008843	1.00832	1.06982
	CMLD008853	1.04218	1.02055
	CMLD008861	0.987037	1.05189
	CMLD008670	0.99942	1.16886
	CMLD008671	0.912157	0.792903
	CMLD008058	1.0029	0.909361
	CMLD007840	0.942767	0.943132
	CMLD007577	0.960896	0.986173
	CMLD005844	0.998143	1.08134
	CMLD007372	0.985859	0.973325
	CMLD007381	0.991208	1.03279
	CMLD007394	0.98259	1.05106
	CMLD007320	0.977835	1.05014
	CMLD007329	1.01974	1.06803
	CMLD008672	1.02766	0.965983
	CMLD008080	1.02004	0.857418
	CMLD007855	0.984076	0.915234
	CMLD007578	0.950395	0.889538
	CMLD006111	1.00141	1.03298
	CMLD007373	1.07531	1.02463
	CMLD007382	1.04084	0.868431
	CMLD007395	0.969019	0.984613
	CMLD007321	1.0341	1.00306
	CMLD007330	0.927512	0.954971
	CMLD007988	0.982986	0.862007
	CMLD008082	1.04292	1.04078
	CMLD007867	0.909384	0.982043
	CMLD007579	1.03598	1.04711
	CMLD006448	0.996161	0.964974
	CMLD007374	1.0343	0.945794
	CMLD007383	1.02142	0.882105
	CMLD007396	1.0031	1.04527
	CMLD007323	0.966344	0.996176
	CMLD007331	0.98893	1.05335
	CMLD007998	1.09205	1.0528
	CMLD008271	1.06134	0.973325
	CMLD007872	0.901855	0.916243
	CMLD007580	1.0553	1.00526
	CMLD006455	1.06006	0.924136
	CMLD007375	1.03073	1.04381
	CMLD007388	1.02677	0.908076
	CMLD007397	0.98259	1.02086
	CMLD007324	1.0346	1.06556
	CMLD007332	0.986751	1.04794
	CMLD008011	1.07075	0.956072
	CMLD008273	1.04678	0.988376
	CMLD007886	0.975854	0.920281
	CMLD007581	0.982293	0.995442
	CMLD006457	0.963372	0.929642
	CMLD007376	1.04678	1.00682
	CMLD007389	1.08046	0.981952
	CMLD007312	1.01558	1.02591
	CMLD007325	1.0342	0.945702
	CMLD007333	0.99309	1.03334
	CMLD008030	1.02023	1.03371
	CMLD008275	1.0241	1.01334
	CMLD007912	1.00329	0.906699
	CMLD007582	1.00062	0.99324
	CMLD006459	1.03262	0.854298
	CMLD007377	1.04629	0.884582
	CMLD007390	1.01746	0.923402
	CMLD007313	0.989821	0.964974
	CMLD007326	1.01865	0.974243
	CMLD007334	0.99626	0.993515
	CMLD008032	1.01211	1.03509
	CMLD008276	1.0022	0.996727
	CMLD007575	1.0136	0.957999
	CMLD005838	0.967434	1.02114
	CMLD006460	0.944055	0.966075
	CMLD007379	1.00696	1.01637
	CMLD007392	1.00587	0.983787
	CMLD007314	0.981005	0.902845
	CMLD007327	1.02023	0.975436
	CMLD007336	0.996855	0.972958
	CMLD008034	0.992298	1.06363
	CMLD007828	1.01617	1.05775
	CMLD007576	0.99319	1.09905
	CMLD005842	0.977043	0.891374
	CMLD007371	1.06134	0.916427
	CMLD007380	0.985859	1.04298
	CMLD007393	1.00973	0.943408
	CMLD007316	1.02568	1.09263
	CMLD007328	0.998836	1.06638
	CMLD007338	1.01558	1.0941
	CMLD007339	0.857438	0.900745
	CMLD007347	0.975003	0.948817
	CMLD007398	0.895954	0.939776
	CMLD007407	0.994353	0.936374
	CMLD007415	0.969592	0.969496
	CMLD007102	0.951618	1.01685
	CMLD007110	0.946941	0.918202
	CMLD007119	1.02333	0.858223
	CMLD007128	1.00123	0.947833
	CMLD007138	0.992427	1.04228
	CMLD007340	1.00242	0.975494
	CMLD007349	0.864224	0.964036
	CMLD007399	0.961889	0.88302
	CMLD007408	0.967025	0.907012
	CMLD007416	0.971518	1.01264
	CMLD007103	0.95547	0.993398
	CMLD007111	0.99692	0.977284
	CMLD007120	0.903473	0.998769
	CMLD007129	0.942264	0.935479
	CMLD007139	0.908976	0.948101
	CMLD007341	0.994077	0.899671
	CMLD007361	0.995912	0.999575
	CMLD007400	0.952902	0.978806
	CMLD007409	0.956112	0.998859
	CMLD007417	0.954644	0.961708
	CMLD007104	0.965007	1.04953
	CMLD007112	0.901272	0.977732
	CMLD007121	0.938688	1.07065
	CMLD007130	0.945382	0.893494
	CMLD007140	0.948225	1.04621
	CMLD007342	1.03764	0.884363
	CMLD007363	1.00389	1.03502
	CMLD007401	0.941164	0.856702
	CMLD007410	0.9485	1.04425
	CMLD007418	0.983165	0.936822
	CMLD007105	0.987475	0.969854
	CMLD007113	0.975737	0.961977
	CMLD007122	0.917871	1.0549
	CMLD007131	0.895403	0.874964
	CMLD007141	0.963632	0.974241
	CMLD007343	1.03443	0.96314
	CMLD007365	1.01865	0.977374
	CMLD007403	0.875137	0.938343
	CMLD007411	0.975553	1.00369
	CMLD007419	0.97161	0.906116
	CMLD007106	0.96299	1.03288
	CMLD007114	0.980689	0.932525
	CMLD007123	0.991693	1.03852
	CMLD007132	0.988208	0.952488
	CMLD007142	0.925941	0.945326
	CMLD007344	0.947767	1.03252
	CMLD007367	0.990776	0.939149
	CMLD007404	0.926675	0.953472
	CMLD007412	1.00444	0.992771
	CMLD007420	0.996553	0.975673
	CMLD007107	0.978763	0.929033
	CMLD007116	0.944832	0.901819
	CMLD007124	0.977571	0.947653
	CMLD007133	0.976562	0.927064
	CMLD007143	0.989859	0.972182
	CMLD007345	1.01939	0.92787
	CMLD007368	0.983531	1.04263
	CMLD007405	0.936487	1.01927
	CMLD007413	0.969134	0.975673
	CMLD007098	0.975095	0.967169
	CMLD007108	0.936212	1.00011
	CMLD007117	0.958771	1.07119
	CMLD007125	0.984082	0.905042
	CMLD007135	0.977846	0.884184
	CMLD007144	0.962898	0.996442
	CMLD007346	0.940797	1.11138
	CMLD007369	0.987842	1.06555
	CMLD007406	0.976195	1.02518
	CMLD007414	0.970234	0.98006
	CMLD007100	0.975645	1.00137
	CMLD007109	0.94474	0.990354
	CMLD007118	0.984173	1.10252
	CMLD007126	0.986007	1.01739
	CMLD007137	0.991877	1.02473
	CMLD007145	0.954461	1.13
	CMLD007146	0.946039	0.696466
	CMLD007156	0.9479	0.891018
	CMLD007165	0.902026	0.714495
	CMLD007092	0.92259	0.830894
	CMLD008280	0.868621	0.796237
	CMLD008312	0.852244	0.481785
	CMLD008322	0.88444	0.792123
	CMLD008383	0.973395	0.824768
	CMLD008391	0.927243	0.820392
	CMLD008776	0.930872	0.827568
	CMLD007147	1.0777	0.954206
	CMLD007157	1.06393	0.914123
	CMLD007166	1.03639	0.945017
	CMLD007093	0.99917	0.956044
	CMLD008281	1.03137	0.954556
	CMLD008313	1.03397	0.916399
	CMLD008323	0.992099	0.865288
	CMLD008384	1.0188	0.894519
	CMLD008392	1.02076	0.87299
	CMLD008777	0.924823	0.885942
	CMLD007148	1.08385	0.961908
	CMLD007159	1.09166	0.991139
	CMLD007080	1.02615	0.791773
	CMLD007094	1.06133	0.970135
	CMLD008302	1.04104	0.935653
	CMLD008314	1.03053	0.951318
	CMLD008324	0.972186	0.848135
	CMLD008385	0.98512	1.01311
	CMLD008393	0.99917	0.859162
	CMLD008778	0.962974	0.89627
	CMLD007149	1.04253	0.934952
	CMLD008765	1.06393	0.987376
	CMLD007085	1.01759	0.652883
	CMLD007095	0.996844	0.993677
	CMLD008304	1.02811	0.875615
	CMLD008317	0.990517	0.944842
	CMLD008378	0.992843	0.844459
	CMLD008386	1.0001	0.997353
	CMLD008394	1.02829	0.808402
	CMLD008779	0.958694	0.871152
	CMLD007150	1.09436	0.944229
	CMLD007160	1.07417	0.964533
	CMLD007086	1.02318	0.854699
	CMLD007096	1.04197	0.993239
	CMLD008305	1.02299	0.772782
	CMLD008318	0.985399	0.966459
	CMLD008379	0.991819	0.929089
	CMLD008387	1.02764	1.03332
	CMLD008770	1.03965	0.824417
	CMLD008782	1.01331	0.908697
	CMLD007151	1.08319	0.957444
	CMLD007161	1.06086	0.99779
	CMLD007089	1.04867	0.933815
	CMLD008277	1.02969	0.917974
	CMLD008306	1.02057	0.894432
	CMLD008319	0.99703	0.950356
	CMLD008380	1.01955	0.827306
	CMLD008388	1.02643	0.971447
	CMLD008771	1.04058	0.988076
	CMLD008783	1.01601	0.931627
	CMLD007152	1.08543	1.01223
	CMLD007163	1.0684	1.03831
	CMLD007090	1.05081	0.928476
	CMLD008278	1.01741	0.932064
	CMLD008310	1.03658	0.911235
	CMLD008320	1.02187	0.956482
	CMLD008381	1.02978	0.9213
	CMLD008389	1.06626	0.970397
	CMLD008773	1.05937	0.974598
	CMLD008785	1.05798	0.903884
	CMLD007154	1.0925	1.04444
	CMLD007164	1.03853	1.05214
	CMLD007091	1.06375	0.993064
	CMLD008279	1.05882	1.02938
	CMLD008311	1.04114	0.990001
	CMLD008321	0.997682	1.01311
	CMLD008382	1.00717	0.986675
	CMLD008390	1.06905	1.02063
	CMLD008775	0.988935	0.918849
	CMLD008790	1.04449	1.06885
	CMLD008792	1.01056	0.875873
	CMLD008815	0.962652	0.918666
	CMLD006523	0.922475	0.881894
	CMLD008338	0.875978	0.884024
	CMLD008532	0.95888	0.953864
	CMLD008928	0.869094	0.939785
	CMLD008363	0.868056	0.786859
	CMLD009011	0.930774	0.86448
	CMLD009022	0.90729	0.997955
	CMLD009040	1.04008	1.00768
	CMLD008794	1.0746	0.993323
	CMLD008820	1.07894	0.796215
	CMLD006524	1.09658	0.967851
	CMLD008339	1.04452	0.850123
	CMLD008533	1.00556	1.04223
	CMLD008956	1.09544	1.05473
	CMLD009001	1.01254	0.706923
	CMLD009012	1.06734	0.995824
	CMLD009031	0.98623	0.918481
	CMLD009041	1.07347	1.01203
	CMLD008799	1.05923	0.939693
	CMLD008821	1.0995	0.995639
	CMLD008331	1.03923	0.887081
	CMLD008340	1.06885	1.02889
	CMLD008534	1.06177	1.0376
	CMLD008965	1.04187	1.00888
	CMLD009002	1.03688	0.942101
	CMLD009013	1.02594	1.05575
	CMLD009032	1.0315	1.02417
	CMLD009042	1.03471	0.986747
	CMLD008803	1.0796	0.873187
	CMLD008827	1.05102	1.01176
	CMLD008332	1.063	0.972575
	CMLD008345	1.04857	0.96887
	CMLD008535	1.0381	0.992675
	CMLD008966	1.02952	1.02222
	CMLD009003	0.993115	0.991378
	CMLD009014	1.03084	1.02685
	CMLD012336	0.978968	0.340309
	CMLD009044	1.07026	0.954513
	CMLD008804	1.08771	0.979985
	CMLD006516	1.06753	0.87754
	CMLD008333	1.04819	1.01009
	CMLD008346	1.07715	1.07622
	CMLD008536	1.07139	1.01889
	CMLD008357	1.03905	0.927929
	CMLD009006	1.02839	0.891527
	CMLD009018	1.04414	1.04445
	CMLD009034	1.03376	0.819649
	CMLD009045	1.02556	0.999529
	CMLD008806	1.07196	0.965998
	CMLD006520	1.05678	0.983875
	CMLD008334	1.05112	1.01917
	CMLD008347	1.04961	0.998603
	CMLD008537	1.05102	1.00101
	CMLD008360	1.02877	0.991193
	CMLD009007	1.03027	0.955346
	CMLD009019	1.08648	0.957477
	CMLD009035	1.0414	0.986006
	CMLD009046	1.08271	0.989155
	CMLD008807	1.09045	0.883839
	CMLD006521	1.07451	0.969518
	CMLD008336	1.10572	0.956921
	CMLD008348	1.02763	0.966184
	CMLD008925	1.07432	1.01518
	CMLD008361	1.0132	0.976095
	CMLD009008	1.0398	0.990822
	CMLD009020	1.11544	0.990267
	CMLD009037	1.10139	0.930337
	CMLD009047	1.07819	0.940341
	CMLD008814	1.10761	1.11698
	CMLD006522	1.05979	1.03084
	CMLD008337	1.06545	1.06335
	CMLD008531	1.05008	1.11726
	CMLD008927	1.05253	1.01092
	CMLD008362	1.03697	1.05677
	CMLD009009	1.06489	1.00712
	CMLD009021	1.11629	1.10799
	CMLD009039	1.13034	1.08484
	CMLD009048	1.13628	1.01815
	CMLD009049	1.07333	0.996604
	CMLD009116	0.932495	0.963154
	CMLD009126	0.968915	0.867569
	CMLD008554	0.976955	1.00867
	CMLD008983	0.862851	0.981298
	CMLD008994	0.9385	0.931732
	CMLD009134	0.841154	0.925751
	CMLD009142	0.913897	0.905377
	CMLD009151	0.867888	0.956769
	CMLD009159	0.912444	1.00451
	CMLD009050	1.11857	1.07688
	CMLD009117	1.03052	1.11631
	CMLD009128	0.996327	1.00035
	CMLD008557	1.03759	1.04648
	CMLD008985	1.0466	1.09077
	CMLD008995	1.05851	1.08084
	CMLD009135	1.04573	1.09797
	CMLD009143	1.00204	1.07861
	CMLD009152	1.03594	1.05296
	CMLD009160	1.02422	1.05023
	CMLD009052	1.11392	1.08134
	CMLD009119	1.08747	1.12513
	CMLD009129	0.876605	0.958897
	CMLD008973	1.04524	1.07638
	CMLD008987	1.03071	1.06482
	CMLD008996	1.03439	1.12554
	CMLD009136	1.0312	1.1596
	CMLD009144	0.987803	1.09645
	CMLD009153	1.02442	1.00644
	CMLD009162	1.03653	1.1149
	CMLD009054	1.08447	1.14541
	CMLD009120	1.05125	1.00157
	CMLD009130	1.00204	1.02377
	CMLD008976	0.970852	0.949774
	CMLD008988	0.999911	0.980285
	CMLD008997	1.04505	1.09979
	CMLD009137	1.01938	1.03421
	CMLD009145	1.05067	1.09817
	CMLD009154	1.01454	1.04445
	CMLD009163	1.02616	1.15321
	CMLD009055	1.09861	1.13618
	CMLD009121	1.05183	1.03796
	CMLD008572	1.02229	1.10973
	CMLD008978	1.06365	1.11044
	CMLD008989	1.01851	1.06249
	CMLD008999	1.03323	1.04222
	CMLD009138	1.03042	1.02853
	CMLD009146	1.05599	1.15037
	CMLD009155	1.02878	1.08327
	CMLD009164	1.03788	1.05854
	CMLD009056	1.09677	1.13284
	CMLD009122	1.04679	1.03279
	CMLD008573	0.977633	1.10314
	CMLD008979	1.02393	1.08621
	CMLD008990	1.0187	1.02488
	CMLD009131	1.06946	1.0483
	CMLD009139	1.02238	0.945314
	CMLD009147	1.04137	1.11976
	CMLD009156	1.0065	1.05428
	CMLD009167	1.02829	1.03958
	CMLD009057	1.11024	1.14125
	CMLD009123	1.05444	1.03857
	CMLD008574	1.02887	1.11956
	CMLD008980	1.02132	1.11824
	CMLD008991	1.01367	1.02742
	CMLD009132	1.0588	1.17804
	CMLD009140	1.00989	1.02894
	CMLD009148	1.04079	1.10699
	CMLD009157	1.0372	1.09635
	CMLD009168	1.05503	1.15635
	CMLD009114	1.12467	1.2416
	CMLD009125	1.05377	1.04587
	CMLD008550	1.07111	1.11388
	CMLD008982	1.03614	1.16537
	CMLD008992	1.03284	1.04414
	CMLD009133	1.03343	1.08966
	CMLD009141	1.02597	1.123
	CMLD009149	1.04524	1.11905
	CMLD009158	1.03488	1.1525
	CMLD009169	1.06326	1.14916
	CMLD009170	0.92723	1.00565
	CMLD009181	0.974962	0.911517
	CMLD009190	0.936713	0.92462
	CMLD009216	0.978505	1.08319
	CMLD009221	0.918788	1.03987
	CMLD009231	0.9759	1.0856
	CMLD009242	0.989865	1.05084
	CMLD009251	0.877622	0.96277
	CMLD009261	0.950991	0.99174
	CMLD009026	0.888356	0.948063
	CMLD009171	1.03239	0.933444
	CMLD009182	1.00487	0.980241
	CMLD009191	0.989761	0.933177
	CMLD009218	0.972669	0.825053
	CMLD009278	1.02207	1.05726
	CMLD009233	1.06407	1.05307
	CMLD009243	1.03583	0.894135
	CMLD009252	1.01352	0.965801
	CMLD009262	0.995076	0.953589
	CMLD008968	0.99914	1.06546
	CMLD009172	1.03697	0.979796
	CMLD009183	1.01644	0.972665
	CMLD009209	1.00529	0.787081
	CMLD009273	1.00758	0.974358
	CMLD009223	1.01404	0.938882
	CMLD009235	0.982153	0.94316
	CMLD009244	1.02196	0.974982
	CMLD009253	1.01206	1.00083
	CMLD009263	1.03999	0.992453
	CMLD009292	0.992574	0.934781
	CMLD009173	1.01592	0.910358
	CMLD009184	1.02134	0.977656
	CMLD009210	1.04573	1.00627
	CMLD009274	1.07657	1.02196
	CMLD009226	0.94578	0.983896
	CMLD009236	1.06	1.10628
	CMLD009245	1.08793	0.976408
	CMLD009254	1.03989	0.985233
	CMLD009264	1.05969	0.973467
	CMLD009293	0.956723	0.71381
	CMLD008961	1.00258	0.9855
	CMLD009185	1.02113	0.940575
	CMLD009211	1.04291	1.01679
	CMLD009220	1.05219	1.052
	CMLD009227	0.989344	1.00048
	CMLD009237	1.04718	1.08311
	CMLD009246	1.11524	0.966068
	CMLD009255	1.05656	0.759449
	CMLD009271	1.05792	1.01563
	CMLD009295	1.0747	0.88638
	CMLD008962	1.02301	1.00877
	CMLD009187	1.01592	1.00074
	CMLD009213	1.04343	1.06867
	CMLD009275	1.00289	1.05423
	CMLD009228	1.01998	1.02713
	CMLD009238	1.06501	1.02419
	CMLD009247	1.06334	1.05672
	CMLD009256	1.05844	1.05333
	CMLD009285	1.02645	0.930057
	CMLD009300	0.959225	1.01492
	CMLD008366	0.915557	0.870692
	CMLD009188	1.01373	0.969456
	CMLD009214	0.989656	1.02944
	CMLD009276	1.04604	1.00315
	CMLD009229	1.0179	1.03114
	CMLD009240	1.01404	1.08872
	CMLD009248	1.02311	0.945389
	CMLD009257	1.07282	1.04228
	CMLD009024	1.03697	0.965801
	CMLD009323	0.980694	1.01322
	CMLD008367	0.924103	0.87185
	CMLD009189	0.951408	1.0955
	CMLD009215	1.01342	1.0093
	CMLD009277	1.02071	1.06118
	CMLD009230	0.989135	0.951183
	CMLD009241	0.967145	1.0487
	CMLD009250	1.05959	0.981133
	CMLD009259	1.0427	1.06911
	CMLD009025	1.01269	1.08979
	CMLD009325	1.03093	1.03987
	CMLD009326	0.985454	0.864624
	CMLD009339	1.07527	0.893702
	CMLD009348	0.948327	1.00098
	CMLD009376	1.00926	0.911676
	CMLD009396	0.997152	0.972185
	CMLD009551	0.914251	0.910923
	CMLD009564	0.925847	0.736455
	CMLD009481	0.945682	0.894549
	CMLD009453	0.975079	0.649315
	CMLD009595	0.956159	0.943953
	CMLD009331	0.985454	1.02968
	CMLD009340	1.0118	0.947341
	CMLD009349	0.951175	1.03335
	CMLD009377	1.04476	0.87714
	CMLD009416	1.06673	1.0214
	CMLD009552	1.09562	1.07702
	CMLD009565	1.0885	1.0214
	CMLD009427	1.00427	1.01782
	CMLD009454	1.02645	0.992417
	CMLD009486	1.01577	1.02601
	CMLD009332	0.960431	0.986676
	CMLD009341	0.940291	1.04756
	CMLD009362	0.959719	0.995805
	CMLD009380	1.02126	0.999945
	CMLD009542	1.02573	1.09951
	CMLD009553	1.03153	1.07288
	CMLD009461	1.03591	0.977737
	CMLD009428	1.03062	1.15108
	CMLD009517	1.02177	0.999569
	CMLD009487	1.01139	1.04323
	CMLD009333	1.04242	0.854837
	CMLD009342	0.982199	1.05923
	CMLD009356	0.978436	0.932473
	CMLD009382	0.989116	0.960798
	CMLD009543	1.03814	1.06394
	CMLD009554	1.02207	0.930308
	CMLD009463	1.08015	0.971902
	CMLD009435	1.02238	1.12228
	CMLD009518	1.04293	1.01011
	CMLD009488	1.01546	1.13931
	CMLD009334	0.945377	0.934261
	CMLD009344	0.997152	1.08379
	CMLD009353	0.966229	0.925321
	CMLD009391	1.02879	1.03937
	CMLD009545	1.01109	0.996181
	CMLD009558	1.02136	1.12256
	CMLD009465	1.0944	0.809479
	CMLD009438	1.06836	1.0534
	CMLD009519	0.938053	0.675852
	CMLD009493	1.06083	1.06111
	CMLD009335	0.932764	0.942165
	CMLD009345	0.966128	0.88448
	CMLD009354	0.965517	0.965503
	CMLD009392	1.00783	1.04446
	CMLD009547	0.992269	0.757346
	CMLD009559	1.0178	0.911582
	CMLD009476	1.01984	1.01575
	CMLD009449	1.03184	1.05772
	CMLD009531	1.01353	1.02714
	CMLD009495	1.02665	1.03881
	CMLD009336	0.972332	0.944518
	CMLD009346	0.987387	0.88975
	CMLD009367	0.981996	0.996934
	CMLD009393	0.969586	0.906124
	CMLD009549	1.00671	0.985735
	CMLD009561	1.02716	1.11485
	CMLD009479	1.0535	1.06121
	CMLD009450	1.07151	1.09687
	CMLD009534	0.985454	1.11268
	CMLD009496	1.02777	1.08652
	CMLD009337	1.02502	1.0885
	CMLD009347	0.982606	1.11739
	CMLD009373	1.02319	0.986865
	CMLD009394	1.02685	1.00154
	CMLD009550	1.09389	1.01415
	CMLD009563	1.01383	1.09141
	CMLD009480	0.997152	1.09424
	CMLD009452	1.03591	1.02046
	CMLD009583	1.01394	1.08897
	CMLD009499	1.00885	1.10017
	CMLD009501	1.06037	1.04642
	CMLD009752	0.872004	0.966012
	CMLD009773	0.86959	1.08495
	CMLD009602	1.00282	1.08527
	CMLD009614	0.983129	1.00611
	CMLD009623	0.873066	1.06766
	CMLD009634	0.858101	1.04319
	CMLD009709	0.932249	0.900708
	CMLD009669	0.945572	1.07433
	CMLD009682	0.909754	1.04819
	CMLD009504	1.0008	1.20192
	CMLD009754	0.727088	1.04694
	CMLD009774	0.932925	0.792911
	CMLD009603	1.00485	1.16473
	CMLD009615	0.768024	1.08985
	CMLD009624	0.983032	1.11057
	CMLD009659	0.998962	1.14338
	CMLD009722	0.921243	1.09589
	CMLD009674	0.935724	1.03142
	CMLD009684	0.978977	1.02257
	CMLD009506	0.966716	1.04433
	CMLD009757	0.882721	1.02892
	CMLD009777	0.965847	1.10412
	CMLD009604	0.978205	1.11693
	CMLD009616	0.963916	1.12099
	CMLD009625	0.962082	1.18629
	CMLD009660	0.956868	1.05819
	CMLD008160	0.89952	1.06121
	CMLD009675	0.894885	1.12693
	CMLD009685	0.927228	1.234
	CMLD009507	0.92298	0.912269
	CMLD009765	0.930511	0.968199
	CMLD009787	0.927518	0.844674
	CMLD009605	0.947793	1.07423
	CMLD009617	0.948275	1.13463
	CMLD009626	0.924429	1.2391
	CMLD009661	0.942965	1.1063
	CMLD008161	0.899809	0.984238
	CMLD009676	0.944221	1.16328
	CMLD009686	0.9951	1.01528
	CMLD009734	0.928097	0.835509
	CMLD009766	0.924139	1.05642
	CMLD009727	0.915546	0.645744
	CMLD009606	0.97695	1.22462
	CMLD009618	0.974826	1.06319
	CMLD009627	0.987473	1.1514
	CMLD008171	1.00437	1.0936
	CMLD009509	0.980908	1.13838
	CMLD009677	0.977722	0.931954
	CMLD009688	1.05071	1.15859
	CMLD009735	0.942193	1.08235
	CMLD009768	0.934759	1.18421
	CMLD009598	1.00147	1.05173
	CMLD009608	0.96575	1.12224
	CMLD009619	0.960923	0.938828
	CMLD009628	0.96353	1.12214
	CMLD008198	0.903961	0.983301
	CMLD009511	0.97386	1.19588
	CMLD009678	0.977143	1.10172
	CMLD009689	0.960151	1.20785
	CMLD009746	0.927518	1.20639
	CMLD009769	0.965171	1.12453
	CMLD009599	0.982549	1.17067
	CMLD009610	0.940841	1.21785
	CMLD009620	0.924429	1.08631
	CMLD009630	0.953006	1.08162
	CMLD008200	0.96324	1.02746
	CMLD009512	1.07687	1.13859
	CMLD009679	0.9951	1.07756
	CMLD009690	1.03777	1.07923
	CMLD009751	0.990466	1.26191
	CMLD009771	0.965171	1.18025
	CMLD009600	0.99761	1.19213
	CMLD009612	1.01595	1.16463
	CMLD009622	1.04984	1.13922
	CMLD009632	0.993749	1.19025
	CMLD009698	0.995197	1.16546
	CMLD009514	1.09116	1.1212
	CMLD009681	1.00533	1.01809
	CMLD009691	0.997224	1.26378
	CMLD009693	0.932144	1.05402
	CMLD009805	0.957593	0.989714
	CMLD009823	0.950702	1.01737
	CMLD009834	0.974773	0.873894
	CMLD009842	0.825939	0.868017
	CMLD009854	0.925989	0.907546
	CMLD009866	0.939035	0.98061
	CMLD009878	0.952172	1.01196
	CMLD009902	0.980929	1.00043
	CMLD009932	0.980745	1.29569
	CMLD009694	0.931868	1.19393
	CMLD009806	0.983869	1.29373
	CMLD009824	0.980837	1.23346
	CMLD009835	0.973579	1.20188
	CMLD009843	0.967699	1.27921
	CMLD009855	0.972384	1.34386
	CMLD009867	1.0072	1.32242
	CMLD009882	1.01272	1.21847
	CMLD009903	0.939494	1.14184
	CMLD010107	0.950519	1.23518
	CMLD009695	0.941148	1.3079
	CMLD009807	0.968618	1.1567
	CMLD009825	0.926356	1.14575
	CMLD009836	0.970915	1.29073
	CMLD009844	0.921762	1.25846
	CMLD009856	0.923232	1.35815
	CMLD009868	0.99866	1.25478
	CMLD009887	1.03761	1.29891
	CMLD009905	0.886391	0.904895
	CMLD010114	0.969904	1.15313
	CMLD009652	0.95842	1.13181
	CMLD009809	1.01483	1.32381
	CMLD009828	0.915883	1.14426
	CMLD009837	0.978907	1.39468
	CMLD009845	0.883451	1.11141
	CMLD009857	0.960625	1.35389
	CMLD009869	0.984512	0.692385
	CMLD009888	1.01933	1.24728
	CMLD009909	0.905317	1.03374
	CMLD010115	0.991862	1.2746
	CMLD009788	0.953918	1.29868
	CMLD009810	1.02549	1.37924
	CMLD009829	0.96577	1.2882
	CMLD009838	0.931409	1.31551
	CMLD009847	0.931501	1.24106
	CMLD009860	0.901367	1.26261
	CMLD009870	0.935268	0.906163
	CMLD009894	0.989657	1.19093
	CMLD009910	0.986165	1.25962
	CMLD010116	0.935635	1.21986
	CMLD009890	0.98148	1.29327
	CMLD009811	0.955939	1.30018
	CMLD009830	0.880603	0.8815
	CMLD009839	0.988646	1.14057
	CMLD009848	0.992688	1.27598
	CMLD009862	0.97707	1.23657
	CMLD009871	0.99177	1.25754
	CMLD009897	0.978448	1.23553
	CMLD009916	1.01547	1.18355
	CMLD010118	0.941148	1.35423
	CMLD009801	0.971098	1.26215
	CMLD009816	0.946568	1.26284
	CMLD009832	0.981664	1.34743
	CMLD009840	0.942709	1.27713
	CMLD009850	0.933798	1.28347
	CMLD009864	0.984328	1.30329
	CMLD009873	0.977438	1.15555
	CMLD009899	0.944639	1.09263
	CMLD009917	1.00426	1.22481
	CMLD010119	0.977254	1.1242
	CMLD009804	1.07041	1.4077
	CMLD009822	1.02512	1.30237
	CMLD009833	1.03173	1.27898
	CMLD009841	1.00978	1.02751
	CMLD009853	1.0152	1.13342
	CMLD009865	0.981756	1.18943
	CMLD009874	0.986349	1.0856
	CMLD009900	1.02898	1.32277
	CMLD009929	1.02852	1.32093
	CMLD009943	1.02007	1.40701
	CMLD009946	0.936584	0.89515
	CMLD009958	0.905118	0.860103
	CMLD009975	0.919259	0.761651
	CMLD010046	0.91467	0.956058
	CMLD009997	0.957561	1.04213
	CMLD010030	0.993429	0.621063
	CMLD010082	0.964585	1.02156
	CMLD010100	0.921507	0.947171
	CMLD010152	0.932932	1.01996
	CMLD010165	1.0086	1.04852
	CMLD009947	1.0351	1.07827
	CMLD009959	0.952036	1.0634
	CMLD008093	0.999235	0.998893
	CMLD009989	1.02677	1.04552
	CMLD009998	1.05093	1.05461
	CMLD010039	1.0071	1.07777
	CMLD010083	1.01637	1.14168
	CMLD010102	0.997924	1.17363
	CMLD010153	0.987061	0.940581
	CMLD010166	1.02602	1.08187
	CMLD009948	1.06788	1.09535
	CMLD010002	0.941735	0.98781
	CMLD008095	1.00607	1.02086
	CMLD010048	0.993616	0.999692
	CMLD010056	1.01394	1.06919
	CMLD010040	1.03051	1.03993
	CMLD010086	1.00738	1.0624
	CMLD010104	1.0233	1.15865
	CMLD010124	0.982566	1.04393
	CMLD010167	1.03894	1.10294
	CMLD009949	0.961588	0.891056
	CMLD009966	0.985843	1.13179
	CMLD008099	0.962899	0.905634
	CMLD009991	0.977228	1.07059
	CMLD010058	0.990619	0.995798
	CMLD010041	1.03342	1.07218
	CMLD010088	0.999516	1.13549
	CMLD010134	0.988559	1.14198
	CMLD010125	1.00832	1.05241
	CMLD010168	1.04025	1.14258
	CMLD009950	1.01132	0.862599
	CMLD009968	1.00223	1.11112
	CMLD008103	0.972733	0.899144
	CMLD009992	1.02836	1.03734
	CMLD010063	0.984345	0.911625
	CMLD010067	0.989215	1.00139
	CMLD010090	0.997362	1.06429
	CMLD010140	0.994178	1.10344
	CMLD010127	1.02555	1.07967
	CMLD010170	1.01909	1.04163
	CMLD009954	1.04344	1.07278
	CMLD010008	1.02255	1.05121
	CMLD009983	1.00364	1.02545
	CMLD009994	1.01029	1.02635
	CMLD010066	0.994272	0.880073
	CMLD010070	1.00055	1.10763
	CMLD010092	1.01225	1.06749
	CMLD010145	1.0072	1.16035
	CMLD010128	1.01637	1.18371
	CMLD010171	1.00401	1.03614
	CMLD009956	1.04259	1.15166
	CMLD010010	1.01019	1.15636
	CMLD008111	1.02574	1.03244
	CMLD009995	1.02864	1.02226
	CMLD010023	0.991275	0.980421
	CMLD010071	0.982004	1.1959
	CMLD010093	0.996332	1.03344
	CMLD010148	0.97704	1.15676
	CMLD010154	1.00579	1.18351
	CMLD010172	0.969736	1.08826
	CMLD009957	1.04334	1.05141
	CMLD010016	0.999891	1.09465
	CMLD009985	1.01778	0.921211
	CMLD009996	0.998486	1.04243
	CMLD010028	0.966645	1.01577
	CMLD010080	0.956999	1.04073
	CMLD010094	0.958498	0.994999
	CMLD010149	0.980412	1.15995
	CMLD010163	0.946885	1.15336
	CMLD010174	0.985001	1.11961
	CMLD010176	0.789333	0.858551
	CMLD010200	0.937775	1.09686
	CMLD010239	0.93615	0.844239
	CMLD010252	0.968744	1.00228
	CMLD010261	1.01787	0.881772
	CMLD010269	0.842191	0.938221
	CMLD010278	0.946377	0.968748
	CMLD010287	0.943701	1.00268
	CMLD010295	0.930128	0.87967
	CMLD010337	0.495699	0.301864
	CMLD010177	0.944944	0.809708
	CMLD010202	1.00621	0.848342
	CMLD010240	0.964538	0.732441
	CMLD010192	0.974288	1.01689
	CMLD010262	0.968362	0.958339
	CMLD010270	0.992449	0.867259
	CMLD010279	0.909004	0.734343
	CMLD010288	0.961193	0.792293
	CMLD010296	0.966259	0.710221
	BU0001056	0.979832	0.957738
	CMLD010178	1.00086	0.969548
	CMLD010205	0.981361	0.861454
	CMLD010243	0.987478	0.912699
	CMLD010193	0.992162	0.555086
	CMLD010263	0.983846	0.951232
	CMLD010272	0.943414	0.962943
	CMLD010280	0.954789	0.786788
	CMLD010289	0.958708	0.859352
	CMLD010297	0.920474	0.805205
	CMLD010330	0.979545	0.886175
	CMLD010180	0.967788	0.756962
	CMLD010206	0.988912	0.729939
	CMLD010245	0.95909	0.75406
	CMLD010194	0.936054	1.00698
	CMLD010264	1.0021	0.958739
	CMLD010273	0.966928	0.884074
	CMLD010281	0.946569	1.04311
	CMLD010291	0.91732	0.929013
	CMLD010299	0.881189	0.882772
	CMLD010329	0.974575	0.821619
	CMLD010231	0.955553	0.666183
	CMLD010207	0.978685	0.69721
	CMLD010246	0.978685	0.78889
	CMLD010198	0.919423	0.904291
	CMLD010265	0.969413	0.954635
	CMLD010274	0.959186	0.999074
	CMLD010283	0.986331	0.886976
	CMLD010290	0.957752	0.858851
	CMLD010303	0.928694	1.05042
	CMLD010328	0.967979	0.875266
	CMLD010232	0.974957	0.853547
	CMLD010214	0.959377	0.728738
	CMLD010248	1.01778	1.00538
	CMLD010199	0.886829	0.771375
	CMLD010266	0.986523	0.884674
	CMLD010275	0.950774	1.0232
	CMLD010284	0.963774	1.02149
	CMLD010292	1.00229	0.950632
	CMLD010305	0.941407	0.866959
	CMLD010342	0.962244	0.99447
	CMLD010234	0.939304	0.861854
	CMLD010237	0.970465	0.610834
	CMLD010249	0.9697	0.997773
	CMLD010259	0.963774	0.969048
	CMLD010267	0.975244	0.946828
	CMLD010276	0.956414	0.923608
	CMLD010285	1.01424	0.844439
	CMLD010293	1.00583	0.801301
	CMLD010332	0.847352	0.455098
	CMLD010341	0.957752	0.973752
	CMLD010236	0.975722	1.05092
	CMLD010238	0.943319	1.08915
	CMLD010251	0.987861	1.05372
	CMLD010260	1.00373	0.965645
	CMLD010268	0.986331	0.904191
	CMLD010277	0.981552	0.993569
	CMLD010286	1.04148	0.939822
	CMLD010294	1.01787	1.08025
	CMLD010343	0.9632	0.892081
	CMLD010423	1.05945	1.19064
	CMLD010425	1.03833	1.00645
	CMLD010436	0.964148	0.94194
	CMLD010461	1.04284	0.978666
	CMLD010346	0.972986	0.987799
	CMLD010444	0.96443	1.04862
	CMLD010496	0.848789	0.959623
	CMLD010522	0.990849	1.03084
	CMLD010553	1.00721	0.965938
	CMLD010584	0.967439	1.00402
	CMLD010604	0.945533	0.871501
	CMLD010430	0.9539	0.93271
	CMLD010437	1.02197	1.07543
	CMLD010462	0.990097	0.895208
	CMLD010347	1.00411	0.884812
	CMLD010445	0.980131	0.957971
	CMLD010498	1.01764	0.957486
	CMLD010523	1.22918	1.09176
	CMLD010554	0.950327	0.879565
	CMLD010585	0.989533	1.02132
	CMLD010609	0.963678	0.882869
	CMLD010441	1.02385	0.998486
	CMLD010438	1.03889	0.972934
	CMLD010470	0.998182	0.963121
	CMLD010348	1.00128	0.960109
	CMLD010446	1.0199	1.03881
	CMLD010499	0.993952	0.905506
	CMLD010528	1.02987	1.05095
	CMLD010555	0.984268	0.908227
	CMLD010586	1.02958	1.03832
	CMLD010611	0.997806	1.04094
	CMLD010431	1.00824	0.93854
	CMLD010439	1.00476	0.930379
	CMLD010474	1.02742	0.992365
	CMLD010349	1.02714	0.87053
	CMLD010447	0.955592	1.06572
	CMLD010512	0.977122	0.846629
	CMLD010533	1.2037	1.08029
	CMLD010557	1.00843	0.96108
	CMLD010588	0.876524	0.831181
	CMLD010614	1.02987	1.08
	CMLD010432	1.00467	0.903466
	CMLD010440	1.02263	1.07621
	CMLD010339	0.994234	0.930282
	CMLD010350	1.02488	1.07281
	CMLD010449	0.969601	0.993725
	CMLD010516	1.02376	1.06135
	CMLD010535	0.907926	0.778425
	CMLD010558	0.887336	0.827781
	CMLD010590	0.999217	1.00091
	CMLD010616	1.03306	0.992559
	CMLD010433	1.00523	0.930962
	CMLD010450	0.991695	0.993628
	CMLD010340	0.990943	0.964675
	CMLD010351	0.993387	0.9399
	CMLD010190	0.981071	0.88384
	CMLD010518	0.343539	0.142336
	CMLD010543	0.985208	1.00296
	CMLD010572	1.04848	1.01695
	CMLD010591	1.02827	0.903466
	CMLD010617	1.03795	0.957
	CMLD010434	0.99884	0.895305
	CMLD010452	0.981635	0.980415
	CMLD010344	0.988593	0.876942
	CMLD010352	0.994798	1.02996
	CMLD010197	0.961798	1.02297
	CMLD010519	1.0089	0.988382
	CMLD010544	0.973832	1.0426
	CMLD010582	0.644301	0.474905
	CMLD010600	0.971105	1.05921
	CMLD010618	1.02836	0.979735
	CMLD010435	0.993199	1.09448
	CMLD010451	0.982575	0.970505
	CMLD010345	1.0734	1.00636
	CMLD010443	1.01943	1.06193
	CMLD010493	1.02413	0.85343
	CMLD010520	0.985772	1.00966
	CMLD010547	0.994798	0.868489
	CMLD010583	1.01172	1.08389
	CMLD010602	0.982199	1.1585
	CMLD010619	1.03175	1.15199
	CMLD010620	0.811708	0.401495
	CMLD010634	0.966601	1.08796
	CMLD010647	0.919713	1.03748
	CMLD010661	0.803973	0.882859
	CMLD010673	0.712202	1.05171
	CMLD010678	0.742378	0.928323
	CMLD010685	0.829756	0.68462
	CMLD010696	0.840356	0.999693
	CMLD010708	0.843412	0.952591
	CMLD010719	0.876071	1.02273
	CMLD010621	1.03765	0.88716
	CMLD010638	1.05388	0.747594
	CMLD010648	1.02533	0.552324
	CMLD010662	1.05971	1.02785
	CMLD010613	1.01454	1.01864
	CMLD010307	1.02629	0.869855
	CMLD010686	1.03326	1.09257
	CMLD010697	0.981975	0.960475
	CMLD010710	1.02848	0.97522
	CMLD010720	1.0515	1.07137
	CMLD010624	1.04261	1.06779
	CMLD010639	1.10469	1.09615
	CMLD010649	1.00537	0.9701
	CMLD010665	1.00957	1.07987
	CMLD010631	1.04691	0.914294
	CMLD010308	1.03803	1.01178
	CMLD010687	0.980161	0.69445
	CMLD010698	0.96259	1.13107
	CMLD010712	0.925251	0.977678
	CMLD010721	1.02151	1.0001
	CMLD010625	0.993244	1.05376
	CMLD010640	1.00002	1.12226
	CMLD010650	0.990665	0.838829
	CMLD010666	1.04949	0.796232
	CMLD010642	1.0556	0.917878
	CMLD010310	1.04338	1.06
	CMLD010688	0.916561	0.899447
	CMLD010699	0.968988	1.08171
	CMLD010714	0.969847	0.980545
	CMLD010722	1.02858	1.05017
	CMLD010628	1.03803	1.07588
	CMLD010641	1.05102	0.89914
	CMLD010657	1.01034	1.0342
	CMLD010668	1.04176	1.07413
	CMLD010671	1.02199	1.11264
	CMLD010311	1.05617	1.08704
	CMLD010689	0.991238	0.956174
	CMLD010702	1.05866	1.09584
	CMLD010715	1.06105	0.974299
	CMLD010723	1.02877	1.06482
	CMLD010629	1.07203	0.855826
	CMLD010643	1.03908	0.986279
	CMLD010658	1.03488	1.09226
	CMLD010669	1.04357	0.919721
	CMLD010674	1.08606	1.14131
	CMLD010316	1.04023	1.02775
	CMLD010690	1.03555	1.02877
	CMLD010704	1.05283	1.09287
	CMLD010716	1.05197	1.0812
	CMLD010724	1.00289	1.07946
	CMLD010630	1.0005	0.789166
	CMLD010644	1.05121	0.63803
	CMLD010659	1.0493	0.965493
	CMLD010670	1.04185	0.824493
	CMLD010675	1.01521	1.04127
	CMLD010679	0.927448	1.14888
	CMLD010691	1.02256	0.860537
	CMLD010705	0.987992	1.12707
	CMLD010717	1.02476	0.965697
	CMLD010725	1.02619	1.19824
	CMLD010632	1.10287	0.949621
	CMLD010645	1.04061	1.09717
	CMLD010660	1.04376	1.18247
	CMLD010672	1.02638	0.92351
	CMLD010677	0.996586	1.0214
	CMLD010681	1.02657	1.128
	CMLD010695	1.05608	1.05355
	CMLD010707	1.04529	1.16179
	CMLD010718	1.06735	1.08079
	CMLD010726	1.11662	1.11284
	CMLD010727	0.741879	0.834388
	CMLD010738	1.02076	1.10812
	CMLD010746	0.950494	0.958782
	CMLD010757	0.920422	0.808015
	CMLD010766	1.00118	0.924057
	CMLD010775	0.913802	0.546259
	CMLD010785	0.950589	0.682192
	CMLD010794	0.914842	1.05241
	CMLD010803	0.959005	0.867465
	CMLD010814	0.865289	1.11515
	CMLD010728	1.04487	0.786806
	CMLD010739	1.07126	1.15142
	CMLD010747	1.05187	1.17691
	CMLD010758	0.978297	1.03373
	CMLD010767	1.06832	1.22383
	CMLD010776	1.09386	1.18867
	CMLD010786	1.03939	1.11054
	CMLD010795	1.03551	1.14922
	CMLD010804	1.05376	0.888124
	CMLD010815	1.03031	0.910541
	CMLD010729	1.06464	0.597797
	CMLD010740	1.09792	1.19076
	CMLD010750	1.08506	0.99087
	CMLD010759	0.988226	1.00494
	CMLD010768	1.05717	0.767685
	CMLD010777	1.05225	1.17999
	CMLD010787	1.05149	0.933068
	CMLD010796	1.08922	1.15966
	CMLD010806	1.04856	0.908343
	CMLD010816	1.04563	1.05516
	CMLD010730	1.01225	0.995266
	CMLD010741	1.06303	1.27834
	CMLD010751	1.03863	0.873069
	CMLD010760	1.0497	1.1101
	CMLD010769	1.0166	0.820872
	CMLD010778	1.00061	1.14548
	CMLD010788	0.999007	1.19515
	CMLD010797	1.05215	1.21845
	CMLD010807	1.04118	1.15449
	CMLD010818	1.04695	1.17043
	CMLD010731	1.04336	0.906805
	CMLD010742	1.00383	0.891201
	CMLD010752	1.07239	0.968013
	CMLD010761	1.03948	1.12724
	CMLD010770	1.03182	0.874388
	CMLD010780	1.07494	1.10285
	CMLD010789	1.03721	1.19219
	CMLD010798	1.03854	0.922849
	CMLD010808	1.06312	0.825047
	CMLD010820	1.02208	1.23713
	CMLD010735	1.0183	1.0868
	CMLD010743	1.00913	1.12779
	CMLD010753	1.02738	1.1501
	CMLD010763	1.02974	1.10219
	CMLD010771	1.01603	0.862629
	CMLD010781	1.02927	1.22087
	CMLD010790	1.02454	0.877904
	CMLD010799	1.04043	1.14955
	CMLD010809	1.05244	0.791531
	CMLD010821	1.04544	1.06966
	CMLD010736	1.07476	1.12933
	CMLD010744	1.02936	1.18735
	CMLD010755	1.06492	1.28021
	CMLD010764	1.01253	1.05131
	CMLD010772	1.02028	1.10713
	CMLD010783	1.02567	1.16318
	CMLD010791	1.01026	1.05494
	CMLD010800	1.02984	1.30834
	CMLD010810	1.06501	1.1912
	CMLD010822	1.03182	1.21219
	CMLD010737	1.1018	1.23724
	CMLD010745	1.053	1.22537
	CMLD010756	1.05074	1.21823
	CMLD010765	1.01962	1.01944
	CMLD010773	1.00723	1.14658
	CMLD010784	1.03636	1.27493
	CMLD010792	1.00979	1.11406
	CMLD010801	1.03144	1.20208
	CMLD010811	1.02142	1.0568
	CMLD010823	1.03362	1.10351
	CMLD010824	0.883113	0.351043
	CMLD010836	0.995867	1.03776
	CMLD010844	1.00208	1.02218
	CMLD010861	0.809727	0.657911
	CMLD010869	0.946275	1.04534
	CMLD010874	0.916844	0.95251
	CMLD011014	0.892955	0.921247
	CMLD010968	0.913499	1.0941
	CMLD011155	0.93691	0.980145
	CMLD011172	0.99539	1.07756
	CMLD010825	1.05922	1.09442
	CMLD010837	1.04718	1.07351
	CMLD010845	1.03791	1.04545
	CMLD010862	1.03485	1.02112
	CMLD010870	1.03543	0.911003
	CMLD010931	1.07441	1.10317
	CMLD011009	1.04756	1.10754
	CMLD010964	1.01077	1.02997
	CMLD011156	1.01316	1.13689
	CMLD011174	0.655789	0.558787
	CMLD010826	1.07021	1.1387
	CMLD010838	1.036	1.17647
	CMLD010846	1.04126	0.790433
	CMLD010863	1.00514	1.03606
	CMLD010876	1.02855	1.09453
	CMLD011019	1.02272	1.1594
	CMLD011049	1.04288	1.1467
	CMLD011005	1.04135	1.18042
	CMLD011160	0.997874	1.14724
	CMLD011175	0.925348	1.09517
	CMLD010827	1.04861	0.906309
	CMLD010839	1.03829	1.15983
	CMLD010847	1.0189	1.14596
	CMLD010864	1.02358	1.09773
	CMLD010878	1.02711	1.01258
	CMLD011008	0.929744	1.12792
	CMLD011022	1.01096	1.17925
	CMLD011146	1.05846	1.17818
	CMLD011161	0.982203	1.06049
	CMLD011176	0.948281	1.08268
	CMLD010828	1.0576	1.13209
	CMLD010840	1.05072	1.16548
	CMLD010833	1.01555	1.02816
	CMLD010865	1.03332	1.01834
	CMLD010879	1.00494	1.1196
	CMLD010915	1.04814	1.14692
	CMLD010961	1.05693	1.13422
	CMLD011148	1.0252	1.16388
	CMLD011162	1.03074	0.660045
	CMLD011177	0.485894	0.38732
	CMLD010829	1.05635	1.03307
	CMLD010841	1.03399	1.2056
	CMLD010834	1.021	1.00821
	CMLD010866	1.05129	0.869284
	CMLD010871	1.02625	1.07255
	CMLD011023	1.0296	1.15417
	CMLD010914	1.01125	1.03766
	CMLD011149	1.03514	0.909403
	CMLD011163	1.04775	0.785311
	CMLD011178	0.774372	0.691522
	CMLD010830	1.04785	1.05003
	CMLD010842	1.05626	0.920286
	CMLD010859	1.12573	1.15577
	CMLD010867	1.04708	1.14745
	CMLD010872	1.01813	1.05622
	CMLD010928	1.04412	1.15876
	CMLD010933	1.04527	1.17605
	CMLD011152	1.04919	1.14809
	CMLD011164	0.951626	1.09495
	CMLD011179	1.00695	1.07553
	CMLD010835	1.07183	1.16495
	CMLD010843	1.02148	1.16367
	CMLD010860	1.14971	1.18021
	CMLD010868	1.02578	1.24359
	CMLD010873	0.978094	1.16676
	CMLD011067	0.912353	1.1132
	CMLD010908	0.997492	1.22107
	CMLD011153	0.981056	1.15204
[truncated: 462 more rows]

## Sheet: Figure 1b
Figure 1b: Normalized average OD600 values from checkerboard assay with C. auris Ci6684
Fluconazole (μg/mL)
	128	0.697171	0.0807771	0.0678255	0.075835	0.070893	0.0800954
	64	1.0651	0.103954	0.0717451	0.0685072	0.0700409	0.111963
	32	0.992502	0.344581	0.0956033	0.0702113	0.0748125	0.119291
	16	1.01142	0.40167	0.164792	0.088105	0.0836742	0.139059
	8	1.01312	0.884288	0.808453	0.295671	0.332481	0.395194
	0	1	1.00153	1.0017	1.02386	1.14332	1.07566
		0	3.125	6.25	12.5	25	50
				Azoffluxin (μM)
Average of two technical replicates and normalized to no drug control well

## Sheet: Figure 1e
Figure 1e: Average normalized OD600 values from fluoconazole dose resoponse in the presence of azoffluxin against different fungal species
								Azoffluxin (μM)
		Fluconazole (μg/mL)	0	0.0488281	0.0976562	0.195312	0.390625	0.78125	1.5625	3.125	6.25	12.5	25	50
	C. auris	-	1	0.9712	0.997444	1.02113	0.848671	1.09901	0.896558	1.00153	1.0017	1.02386	1.14332	1.07566
		32	1	1.05122	1.06302	0.952991	0.967818	0.397136	0.217883	0.162932	0.0871104	0.0827296	0.137489	0.170925
	C. albicans	-	1	1.00994	0.981455	0.914139	0.824488	0.971824	1.06393	1.16178	1.07592	1.03986	1.05359	1.16895
		4	1	1.09925	1.14893	1.26335	1.26819	1.23566	1	1.09925	1.14893	1.26335	1.26819	1.23566
	C. glabrata	-	1	1.05525	0.91788	0.941738	0.947179	0.940231	0.927089	1.04186	1.04361	1.01708	0.965177	0.871756
		0.25	1	1.22661	1.04873	1.26257	1.36804	1.39666	1.57914	1.69518	1.73215	1.76913	1.63878	1.85636
	S. cerevisiae	-	1	1.33425	1.20957	0.922666	0.807121	1.22757	0.918101	1.11789	1.1771	1.15271	1.01565	0.964137
		0.5	1	1.02039	1.03928	1.08903	1.14816	1.1222	1.12859	1.06728	1.1767	1.10357	1.1994	1.14598
Average of two technical replicates and normalized to respective no drug control well

## Sheet: Figure 2a
Figure 2a: Relative abundance of sterols in Ci6684
Ergosterol		Rep 1	Rep 2	Rep 3	Mean	SD	t-test (Untreated to treatment)
	Untreated	1.259	1.619	1.632	1.50333	0.211699
	Azoffluxin 1.56 μM	1.418	0.941	1.56	1.30633	0.324257	0.428009
	Fluconazole 8 μg/mL	2.255	1.857	2.078	2.06333	0.199405	0.0289657
	Fluconazole 50 μg/mL	3.106	3.256	2.683	3.015	0.297141	0.00199653
	Combo	2.538	2.179	2.279	2.332	0.185275	0.00697329
Lanosterol		Rep 1	Rep 2	Rep 3	Mean	SD	t-test (Azoffluxin to Combo)
	Untreated	0.098	0.099	0.1	0.099	0.001
	Azoffluxin 1.56 μM	0.104	0.118	0.119	0.113667	0.0083865	0.039637
	Fluconazole 8 μg/mL	0.415	0.379	0.356	0.383333	0.0297377	7.80397e-05
	Fluconazole 50 μg/mL	1.497	1.369	1.468	1.44467	0.0671143	4.10407e-06
	Combo	1.429	1.149	1.332	1.30333	0.142184	0.000125613
14α-methyl-3,6-diol		Rep 1	Rep 2	Rep 3	Mean	SD	t-test (Azoffluxin to Combo)
	Untreated	0	0	0.0361289	0.012043	0.0208591
	Azoffluxin 1.56 μM	0	0.0101697	0	0.00338989	0.00587146	0.527213
	Fluconazole 8 μg/mL	3.67742	3.11271	2.80342	3.19785	0.443175	0.000240307
	Fluconazole 50 μg/mL	13.6523	13.4728	10.4543	12.5264	1.79681	0.000270863
	Combo	13.6097	11.7417	13.515	12.9555	1.05222	2.87156e-05
Relative in internal cholesterol standard

## Sheet: Figure 2b
Figure 2b: Relative abundance of fluconazole and azoffluxin in C. auris Ci6684
Fluconazole		Rep 1	Rep 2	Rep 3	Mean	SD	t-test (Fluconazole to Combo)
	Untreated	9.911	15.168	12.455	12.5113	2.62895
	Azoffluxin 1.56 μM	53.473	33.912	35.534	40.973	10.8557
	Fluconazole 8 μg/mL	169.788	186.199	181.374	179.12	8.43442	5.15241e-08
	Fluconazole 50 μg/mL	3064.31	2976.2	2908.43	2982.98	78.16	8.68806e-07
	Combo	7118.54	6972.8	7199.89	7097.07	115.055
Azoffluxin		Rep 1	Rep 2	Rep 3	Mean	SD	t-test (Azoffluxin to Combo)
	Untreated	2.264	2.395	1.723	2.12733	0.356236
	Azoffluxin 1.56 μM	23843.8	23318.8	21577.2	22913.2	1186.5
	Fluconazole 8 μg/mL	2.804	3.756	7.077	4.54567	2.24328
	Fluconazole 50 μg/mL	1.605	2.259	0.797	1.55367	0.732351	0.00288662
	Combo	27687.4	27387.2	27256.8	27443.8	220.843

## Sheet: Figure 2c
Figure 2c: Expression of CDR1 and CDR4-1 in C. auris Ci6684
		ACT1			GPD1
		Cq Rep 1	Cq Rep 2	Cq Rep3	Cq Rep 1	Cq Rep 2	Cq Rep3
	Untreated	17.1671	17.0443	16.9532	23.1334	23.0647	23.001
	Azoffluxin 1.56 µM	17.2592	17.2969	17.2566	23.188	22.9876	23.2334
	Azoffluxin 25µM	17.3902	17.2463	17.2774	23.0047	22.9548	22.962
	FLC 8 µg/mL	17.2842	17.2856	17.1315	23.1962	23.2594	23.2353
	FLC 50 µg/mL	17.119	16.9004	16.7742	23.6856	23.1525	23.2096
	Combo	20.1635	20.1198	19.7762	25.9038	25.9324	25.6646
		CDR1
		Cq Rep 1	Cq Rep 2	Cq Rep3	Normalized Expression	SEM	t-test
	Untreated	21.7272	21.8885	21.8087	1	0.0409716
	Azoffluxin 1.56 µM	20.2267	20.3827	22.8223	1.7499	0.0904376	0.0016
	Azoffluxin 25µM	19.9548	19.9892	20.0549	3.69904	0.0959343	0.0001
	FLC 8 µg/mL	22.0119	22.1014	21.9892	0.962843	0.0291844	0.501
	FLC 50 µg/mL	20.2873	20.2772	20.4122	2.95303	0.220071	0.0010
	Combo	21.1442	21.2009	21.2742	11.0642	0.640232	0.0001
		CDR4-1
		Cq Rep 1	Cq Rep 2	Cq Rep3	Normalized Expression	SEM	t-test
	Untreated	25.8942	26.0543	26.0354	1	0.0431703
	Azoffluxin 1.56 µM	23.8645	23.8967	24.039	4.60822	0.210494	0.0001
	Azoffluxin 25µM	23.197	23.3367	23.2859	6.96464	0.22671	0.0001
	FLC 8 µg/mL	25.464	25.7104	25.3922	1.5625	0.10844	0.0085
	FLC 50 µg/mL	24.7518	24.581	24.6104	2.68797	0.207939	0.0014
	Combo	24.1467	24.2687	24.1034	25.7736	1.59808	0.0001
Normalized expression is relative to housekeeping genes ACT1 and GPD1 and normalized to untreated control

## Sheet: Figure 2f
Figure 2f: Average normalized OD600 values from fluconazole dose response with azoffluxin against C. auris deletion strains
								Fluconazole (μg/mL)
		Azoffluxin (50 μM)	0	0.25	0.5	1	2	4	8	16	32	64	128	256
	C. auris	-	1	0.981027	0.96864	1.02606	0.999714	0.986683	0.982888	0.933056	0.897473	0.652109	0.351973	0.179423
		+	1	1.00468	0.891134	0.988465	0.883153	0.846365	0.596022	0.4735	0.252712	0.10313	0.0758823	0.0698341
	C. auris cdr1△	-	1	0.979485	1.00598	0.916179	0.819269	0.715185	0.531873	0.297212	0.186835	0.110629	0.0845762	0.0724309
		+	1	0.99606	1.00736	0.935275	0.899231	0.807248	0.698146	0.581939	0.240941	0.173955	0.101285	0.0800336
	C. auris cdr4△	-	1	0.957615	1.0454	1.00315	0.990477	0.997787	0.986185	0.98424	0.965126	0.655556	0.384615	0.191604
		+	1	1.00854	1.07221	0.955135	0.880424	0.82285	0.647433	0.493517	0.31181	0.150706	0.0988447	0.0777279
Average of two technical replicates and normalized to respective no drug control well

## Sheet: Figure 3
Figure 3: Average normalized OD600 to assess potentiation activity of azoffluxin against multiple intracellular-acting compounds
							Gepinacin (μM)
	Azoffluxin (25 μM)	0	0.0195312	0.0390625	0.078125	0.15625	0.3125	0.625	1.25	2.5	5	10	20
C. auris	-	1	1.00859	1.01355	0.945884	0.812583	0.69653	0.514489	0.393548	0.117659	0.0802318	0.0719922	0.0701068
	+	1	1.10159	0.958762	1.00207	0.738671	0.347347	0.131667	0.0775297	0.0724502	0.0727176	0.0760594	0.0844807
C. auris cdr1△	-	1	0.89538	0.906491	0.748713	0.577661	0.400877	0.103743	0.0684211	0.0592398	0.0596491	0.0583626	0.0560819
	+	1	1.15297	0.960647	0.93141	0.785682	0.454807	0.156693	0.0885597	0.074398	0.0727664	0.0703518	0.0802062
							Cerulenin (μg/mL)
	Azoffluxin (25 μM)	0	0.0195312	0.0390625	0.078125	0.15625	0.3125	0.625	1.25	2.5	5	10	20
C. auris	-	1	0.980314	1.07586	0.986444	1.02819	1.02387	0.95998	0.15698	0.0768676	0.0726132	0.07045	0.0701615
	+	1	1.04811	1.02644	1.04245	1.08109	0.531175	0.0751618	0.077615	0.0732538	0.0734583	0.0795911	0.0748893
C. auris cdr1△	-	1	1.01987	0.982859	0.963941	1.04349	0.357796	0.0903377	0.0762443	0.0657694	0.0658964	0.0645632	0.0632301
	+	1	0.999124	0.942464	0.958701	1.05147	0.846392	0.116755	0.102338	0.0829347	0.0757259	0.0786903	0.0772755
							Cycloheximide (μg/mL)
	Azoffluxin (25 μM)	0	0.0195312	0.0390625	0.078125	0.15625	0.3125	0.625	1.25	2.5	5	10	20
C. auris	-	1	0.931254	0.772428	0.717124	0.51242	0.237726	0.187317	0.116964	0.0802162	0.06955	0.0715225	0.0717417
	+	1	0.330464	0.232967	0.168132	0.118315	0.0807692	0.0650183	0.0652625	0.0614774	0.0626374	0.063431	0.0623932
C. auris cdr1△	-	1	0.424954	0.272039	0.180717	0.118092	0.0781089	0.0725346	0.0702636	0.0718464	0.0720529	0.0728787	0.0684743
	+	1	0.424954	0.272039	0.180717	0.118092	0.0781089	0.0725346	0.0702636	0.0718464	0.0720529	0.0728787	0.0684743
							Caspofungin (μM)
	Azoffluxin (25 μM)	0	0.00390625	0.0078125	0.015625	0.03125	0.0625	0.125	0.25	0.5	1	2	4
C. auris	-	1	0.963897	0.893094	0.923915	0.967774	0.81293	0.347128	0.109715	0.0714047	0.079294	0.0861135	0.112389
	+	1	1.05807	1.08951	1.13835	1.0305	0.98174	0.527103	0.16212	0.125671	0.0943788	0.111421	0.129467
C. auris cdr1△	-	1	0.906428	0.878069	0.872854	0.903967	0.866409	0.585809	0.242632	0.121814	0.106287	0.0910529	0.104119
	+	1	0.997712	1.01342	0.992455	0.835189	0.822449	0.530674	0.194372	0.127582	0.0979592	0.108596	0.125417
							Amphotercin B (μg/mL)
	Azoffluxin (25 μM)	0	0.0078125	0.015625	0.03125	0.0625	0.125	0.25	0.5	1	2	4	8
C. auris	-	1	0.989858	0.93922	0.967305	0.958014	0.936454	1.06596	0.755957	0.495532	0.0775177	0.0689362	0.067234
	+	1	0.996246	1.2055	1.14817	1.03501	1.13234	0.960347	0.768905	0.267745	0.0782146	0.0730958	0.0780781
C. auris cdr1△	-	1	0.93774	0.915925	0.956076	0.942515	0.80467	0.786923	0.798302	0.264194	0.0574259	0.0571311	0.0570131
	+	1	1.15515	1.04168	1.00828	1.02741	0.995354	0.916229	0.751717	0.465455	0.093468	0.0705051	0.069697
Average of two technical replicates and normalized to respective no drug control well

## Sheet: Figure 4
Figure 4: Normalized average OD600 values from checkerboard assays against diverse C. auris isolates
Ci6684										B11109										B8441										B11098
Fluconazole (μg/mL)										Fluconazole (μg/mL)										Fluconazole (μg/mL)										Fluconazole (μg/mL)
	256	0.12944	0.0718978	0.0760341	0.0687348	0.0695864	0.0673966	0.0703163	0.0712895		16	0.3226	0.182058	0.177213	0.162825	0.207165	0.245926	0.212891	0.219498		16	0.247512	0.127711	0.114953	0.112911	0.0831845	0.0910947	0.0894361	0.0976014		256	1.01414	0.0654206	0.0653007	0.0653007	0.0647017	0.0649413	0.0669782	0.077642
	128	0.225182	0.0717762	0.070438	0.0718978	0.0682482	0.0709246	0.0689781	0.0754258		8	0.92057	0.236089	0.338423	0.181031	0.275584	0.315372	0.311702	0.28131		8	0.207196	0.157055	0.157438	0.109212	0.102577	0.125925	0.0848431	0.103215		128	0.923197	0.081596	0.075006	0.0691349	0.0772825	0.0820752	0.0589504	0.089504
	64	0.55073	0.0909976	0.0811436	0.0907543	0.0883212	0.0850365	0.0990268	0.105109		4	0.990016	0.52518	0.542798	0.505946	0.522243	0.570401	0.635589	0.546028		4	0.311304	0.173769	0.169048	0.13779	0.126308	0.142638	0.156162	0.142766		64	0.933861	0.155284	0.113707	0.103882	0.106398	0.120537	0.125569	0.136233
	32	0.81253	0.131873	0.11326	0.114842	0.1382	0.177616	0.170925	0.217883		2	1.00954	0.857436	0.934665	0.861254	0.944795	0.521069	0.78197	0.83835		2	0.528579	0.22123	0.207578	0.257591	0.3247	0.252871	0.169176	0.257591		32	1.04757	0.337527	0.351186	0.212317	0.222262	0.177211	0.263	0.261323
	16	0.93309	0.250365	0.275912	0.299635	0.31545	0.33747	0.351703	0.394161		1	1.02408	0.97504	1.00866	0.996476	0.944061	0.961239	1.01938	0.918074		1	0.769839	0.33261	0.336821	0.310156	0.350727	0.400995	0.42026	0.394744		16	0.985143	0.547568	0.463935	0.286844	0.342919	0.386053	0.369039	0.44716
	8	0.948662	0.531995	0.452798	0.486861	0.562774	0.488686	0.543552	0.582603		0.5	0.958156	1.08633	1.07958	1.03788	0.986199	1.03362	1.0671	0.972838		0.5	0.960066	0.511355	0.54172	0.574636	0.582929	0.582929	0.631283	0.694948		8	0.906183	0.823149	0.773784	0.689672	0.462856	0.594896	0.579319	0.666786
	4	0.969586	0.739659	0.684672	0.72944	0.706813	0.755839	0.70292	0.789538		0.25	0.984731	1.15064	0.979298	1.08809	1.03685	1.05565	1.00808	1.03289		0.25	0.900868	0.927405	0.903036	0.772518	0.818066	0.753891	0.844476	0.769967		4	0.892883	0.926911	0.904385	0.719506	0.724419	0.577882	0.750779	0.748622
	0	1	1.04367	1.05	1.02068	1.0219	1.00231	0.995377	1.02007		0	1	1.0856	1.10057	1.05814	1.10292	1.06534	1.02834	1.13243		0	1	1.04083	1.00625	1.03789	1.03036	0.976525	0.987752	1.06609		0	1	0.941529	0.928229	0.920561	0.925593	0.951474	0.898514	0.919842
		0	0.78125	1.5625	3.125	6.25	12.5	25	50			0	0.78125	1.5625	3.125	6.25	12.5	25	50			0	0.78125	1.5625	3.125	6.25	12.5	25	50			0	0.78125	1.5625	3.125	6.25	12.5	25	50
					Azoffluxin (μM)										Azoffluxin (μM)										Azoffluxin (μM)										Azoffluxin (μM)
B11203										B11205										B11220										B11221
Fluconazole (μg/mL)										Fluconazole (μg/mL)										Fluconazole (μg/mL)										Fluconazole (μg/mL)
	256	0.966349	0.858946	0.826977	0.0804823	0.0830062	0.0832866	0.0884745	0.0981492		256	0.94425	0.358713	0.152915	0.0542636	0.0535202	0.0536264	0.0573431	0.0624403		16	0.884452	0.182058	0.177213	0.162825	0.207165	0.245926	0.212891	0.219498		256	0.46326	0.395525	0.403689	0.428485	0.464469	0.442093	0.43544	0.428787
	128	0.950925	0.908301	0.840718	0.0996915	0.107403	0.115536	0.136007	0.112731		128	0.894128	0.679941	0.309016	0.0558564	0.0552193	0.0553255	0.0563874	0.0705108		8	0.92057	0.236089	0.338423	0.181031	0.275584	0.315372	0.311702	0.28131		128	0.708195	0.609011	0.652253	0.369822	0.605987	0.528273	0.575748	0.535228
	64	0.989344	0.948261	0.913348	0.235278	0.247616	0.21719	0.243971	0.236259		64	0.810237	0.606987	0.419242	0.0707232	0.0753956	0.0755018	0.0852713	0.0954656		4	0.990016	0.52518	0.542798	0.505946	0.522243	0.570401	0.635589	0.546028		64	0.827941	0.732991	0.767161	0.743574	0.749017	0.728455	0.690354	0.720895
	32	0.84885	0.943634	0.964807	0.509114	0.376893	0.389372	0.39456	0.383202		32	0.898375	0.938515	0.752257	0.1355	0.117978	0.146756	0.157587	0.125518		2	1.00954	0.857436	0.934665	0.861254	0.944795	0.521069	0.78197	0.83835		32	0.964318	0.919262	0.9114	0.970971	0.902026	0.827941	0.811612	0.758391
	16	0.959899	0.955132	0.937465	0.518648	0.557347	0.567162	0.48051	0.546831		16	0.902092	0.889349	0.812254	0.230753	0.186153	0.198046	0.212382	0.240947		1	1.02408	0.97504	1.00866	0.996476	0.944061	0.961239	1.01938	0.918074		16	0.982159	0.893257	0.921379	0.957666	0.900514	0.812217	0.756577	0.721802
	8	0.935642	0.794027	1.00084	0.722378	0.683399	0.854459	0.61203	0.683679		8	0.787087	0.840501	0.6861	0.31698	0.335776	0.253053	0.278751	0.274504		0.5	0.958156	1.08633	1.07958	1.03788	0.986199	1.03362	1.0671	0.972838		8	0.921077	0.927427	0.886302	0.937708	0.736922	0.853946	0.859994	0.7342
	4	0.973219	0.855721	0.889933	0.968732	0.875631	0.919798	0.890494	0.949523		4	0.796432	0.870235	0.819369	0.416587	0.374004	0.46724	0.400234	0.553042		0.25	0.984731	1.15064	0.979298	1.08809	1.03685	1.05565	1.00808	1.03289		4	0.93922	0.988509	0.977018	1.01331	0.972785	0.857877	0.820079	0.883278
	0	1	0.945317	0.917835	0.97995	0.928071	1.0502	0.944616	1.04767		0	1	0.862164	0.781353	0.908676	0.832112	0.76638	0.663269	0.710311		0	1	1.0856	1.10057	1.05814	1.10292	1.06534	1.02834	1.13243		0	1	0.938615	0.938615	0.993045	0.89749	0.885092	0.788933	0.942546
		0	0.78125	1.5625	3.125	6.25	12.5	25	50			0	0.78125	1.5625	3.125	6.25	12.5	25	50			0	0.78125	1.5625	3.125	6.25	12.5	25	50			0	0.78125	1.5625	3.125	6.25	12.5	25	50
					Azoffluxin (μM)										Azoffluxin (μM)										Azoffluxin (μM)										Azoffluxin (μM)
B11222										B11244										B11245
Fluconazole (μg/mL)										Fluconazole (μg/mL)										Fluconazole (μg/mL)
	256	0.499456	0.447913	0.458802	0.485299	0.504537	0.503448	0.476225	0.5049		256	0.861575	0.106421	0.0999411	0.0997447	0.101708	0.10269	0.104064	0.115453		256	0.923635	0.0759386	0.0796359	0.0789249	0.0787827	0.080347	0.080347	0.0871729
	128	0.655172	0.646098	0.69873	0.677314	0.748457	0.682759	0.604719	0.629764		128	0.905557	0.122325	0.0962105	0.100137	0.10269	0.128608	0.0962105	0.116238		128	0.817548	0.134101	0.0945677	0.102816	0.065273	0.102105	0.0668373	0.0840444
	64	0.928494	0.92559	0.886025	0.951724	0.933212	0.851906	0.83049	0.828312		64	1.05125	0.194188	0.156097	0.158649	0.137444	0.141174	0.148046	0.18869		64	0.882537	0.303185	0.225683	0.117036	0.110637	0.108931	0.121445	0.111775
	32	1.06243	1.03376	1.13358	1.12886	1.09183	0.955717	0.942287	0.913249		32	1.12095	0.592774	0.441586	0.331239	0.236599	0.348518	0.22148	0.3226		32	0.917378	0.413823	0.291951	0.30347	0.181741	0.254266	0.246445	0.23322
	16	1.08058	1.06425	1.08094	1.11397	1.06279	0.942287	0.889655	0.86824		16	1.07461	0.653053	0.572158	0.544866	0.504025	0.500687	0.458865	0.509327		16	1.00796	0.477531	0.461462	0.465728	0.391069	0.390927	0.347412	0.41496
	8	1.07623	1.14991	1.01779	1.11652	1.07368	0.919056	0.872595	0.921597		8	1.09817	0.806205	0.664638	0.737679	0.639309	0.646966	0.499313	0.581779		8	0.920222	0.860779	1.00299	0.515216	0.506684	0.419369	0.463026	0.484642
	4	1.11833	1.04465	1.19056	1.14301	1.11434	1.03194	0.960436	0.890744		4	1.16061	1.12704	0.897114	0.826036	0.825839	0.689181	0.63224	0.684469		4	0.965444	1.05575	1.0037	0.646473	0.591581	0.563282	0.707907	0.603953
	0	1	1.09655	1.12922	1.17967	1.15064	0.986933	0.886751	0.844646		0	1	1.04928	1.28156	1.26801	1.06597	1.06558	1.05576	1.03652		0	1	0.993032	0.959329	1.03029	1.00384	1.02062	0.962884	0.938851
		0	0.78125	1.5625	3.125	6.25	12.5	25	50			0	0.78125	1.5625	3.125	6.25	12.5	25	50			0	0.78125	1.5625	3.125	6.25	12.5	25	50
					Azoffluxin (μM)										Azoffluxin (μM)										Azoffluxin (μM)
Average of two technical replicates and normalized to respective no drug control well

## Sheet: Figure 5a
Figure 5a: Expression of MDR1 in C. auris isolates
Ci6684		ACT1			GPD1			MDR1
		Cq Rep 1	Cq Rep 2	Cq Rep3	Cq Rep 1	Cq Rep 2	Cq Rep3	Cq Rep 1	Cq Rep 2	Cq Rep3	Normalized Expression	SEM
	Untreated	17.1671	17.0443	16.9532	23.1334	23.0647	23.001	26.261	27.0473	26.0379	1	0.213686
	Azoffluxin 1.56 µM	17.2592	17.2969	17.2566	23.188	22.9876	23.2334	25.9543	26.2831	26.0177	1.42079	0.106119
	Azoffluxin 25µM	17.3902	17.2463	17.2774	23.0047	22.9548	22.962	26.2708	25.9604	26.1475	1.32054	0.0852785
	FLC 8 µg/mL	17.2842	17.2856	17.1315	23.1962	23.2594	23.2353	26.9194	26.0974	26.4496	1.09531	0.181951
	FLC 50 µg/mL	17.119	16.9004	16.7742	23.6856	23.1525	23.2096	25.3528	25.7487	25.5082	1.98865	0.208771
	Combo	20.1635	20.1198	19.7762	25.9038	25.9324	25.6646	26.1283	25.89	26.1179	9.64274	0.719833
B11221		ACT1			GPD1			MDR1
		Cq Rep 1	Cq Rep 2	Cq Rep3	Cq Rep 1	Cq Rep 2	Cq Rep3	Cq Rep 1	Cq Rep 2	Cq Rep3	Normalized Expression	SEM	t-test
	Untreated	17.7772	17.7537	17.543	24.5717	24.4889	24.6188	24.7703	24.7763	24.7618	6.70007	0.195053	0.0001
	Azoffluxin 1.56 µM	17.7746	17.6957	17.7239	25.0362	24.6496	24.8517	23.9786	24.0888	24.1794	12.0792	0.681076	0.0001
	Azoffluxin 25µM	17.5303	17.61	17.541	25.1677	24.5412	24.7486	23.5274	23.5493	23.6006	16.2103	1.07276	0.0002
	FLC 8 µg/mL	17.4258	17.5851	17.5585	24.7333	24.8413	24.8763	24.5503	24.4402	24.6435	8.07533	0.37644	0.0001
	FLC 50 µg/mL	18.9722	18.9451	19.1113	25.4633	25.3281	25.3963	23.5704	23.5107	23.383	34.3624	1.52466	0.0001
	Combo	17.3534	17.826	17.3411	24.4966	24.3867	24.4857	23.7893	23.5764	24.4357	10.822	2.0326	0.6135
B11222		ACT1			GPD1			MDR1
		Cq Rep 1	Cq Rep 2	Cq Rep3	Cq Rep 1	Cq Rep 2	Cq Rep3	Cq Rep 1	Cq Rep 2	Cq Rep3	Normalized Expression	SEM	t-test
	Untreated	17.7303	18.331	17.6918	25.4576	25.1779	25.2121	24.7929	24.742	25.1855	8.83251	1.09994	0.0022
	Azoffluxin 1.56 µM	17.8537	17.7379	18.1246	25.448	25.6418	25.5308	23.7368	23.9128	24.2492	18.4565	2.08889	0.0012
	Azoffluxin 25µM	17.9405	17.7826	17.8828	26.1168	26.0002	25.6717	24.3087	23.4919	23.5907	23.4496	4.33751	0.007
	FLC 8 µg/mL	17.2909	17.3846	17.3272	25.3287	25.7876	25.9947	25.2276	24.4304	24.404	9.72094	1.94013	0.0115
	FLC 50 µg/mL	17.0754	17.3322	17.1927	25.3583	25.2939	25.2182	23.5188	23.3074	23.8742	17.4823	2.06822	0.0017
	Combo	17.926	17.9369	18.1863	26.1736	26.1717	26.2121	24.2374	23.8458	24.1863	22.0206	1.9874	0.0042
Normalized expression is relative to housekeeping genes ACT1 and GPD1 and normalized to untreated control

[truncated: 15 more sheets: Figure 5b, Figure 5d, Figure 5e, Figure 5f, Figure 6a, Figure 6b, Figure 6d, Figure 6e, Figure 7a, Figure 7c, Figure 7d, Figure 7e, Figure 8a, Figure 8b, Figure S1b]
